# Supplementary material for: Opposite and dynamic regulation of the interferon response in metastatic and non-metastatic breast cancer
Source: Cell Commun Signal. 2023 Mar 7;21:50. doi: 10.1186/s12964-023-01062-y (PMC9990226; doi:10.1186/s12964-023-01062-y)
Supplement: Supplementary file 3 — Additional file 2. Correlation between IFN-I induced genes expression. [file 12964_2023_1062_MOESM3_ESM.xlsx]

## Sheet: Tabelle1
Correlated Gene	Cytoband	Spearman's Correlation	p-Value	q-Value
IFI44	1p31.1	0.8285475534402535	0	0
IFI44L	1p31.1	0.8571443473058642	0	0
IFIT2	10q23.31	0.8545393371553567	0	0
IFIT1	10q23.31	0.8489206789258087	0	0
ISG15	1p36.33	0.8197419239853337	0	0
OAS2	12q24.13	0.7472258843760474	0	0
MX1	21q22.3	0.8194017530407783	0	0
RSAD2	2p25.2	0.7919191337366057	0	0
XAF1	17p13.2	0.7589507551985023	0	0
IFI6	1p35.3	0.799374327319646	0	0
OASL	12q24.31	0.844044674119756	0	0
IFI27	14q32.12	0.7770096104315098	0	0
IFIH1	2q24.2	0.7387944420030939	0	0
MX2	21q22.3	0.7318601482093331	3.93553e-319	5.0762706e-316
MAFA	8q24.3	0.7138402103117266	1.4093719779912868e-296	1.6966959452377772e-293
STAT1	2q32.2	0.6920530153462083	1.5282926218790643e-271	1.724869260368259e-268
IRF9	14q12	0.6916308401206372	4.438504742697001e-271	4.714736390801321e-268
CDA	1p36.12	0.6893385013633123	1.404446312932898e-268	1.4089717510523485e-265
HELZ2	20q13.33	0.6872906799972269	2.2983160442074866e-266	2.184367954015726e-263
PARP14	3q21.1	0.6772255056805656	9.569745971755106e-256	8.640523637897686e-253
IFI35	17q21.31	0.6725104767681843	6.468656769360464e-251	5.562428759100536e-248
RTP4	3q27.3	0.6659869631117578	2.2244732530320245e-244	1.825888091056923e-241
CMPK2	2p25.2	0.6606442201451305	3.7862053766890742e-239	2.9726650735761435e-236
DDX58	9p21.1	0.6575841329535632	3.357729972296145e-236	2.5264119933218244e-233
DDX60	4q32.3	0.6551618009464212	6.840914090783624e-234	4.9413290660548275e-231
EPSTI1	13q14.11	0.6520227213078024	6.249315187434133e-231	4.340389755949445e-228
IFITM1	11p15.5	0.6496348528727673	1.0580122754411949e-228	7.076142840710036e-226
TAP1	6p21.32	0.6465335529298748	7.746921073755389e-226	4.996210741066958e-223
PARP12	7q34	0.6355507955088858	5.889570072289734e-216	3.667374357427863e-213
IRF7	11p15.5	0.6338808710332048	1.7275960778198103e-214	1.0398976657756712e-211
PARP9	3q21.1	0.6315803438603868	1.7544941551686036e-212	1.0220211436785368e-209
ZNFX1	20q13.13	0.6147966755198798	2.4235897892885307e-198	1.367662012967884e-195
HLA-F	6p22.1	0.6024564635747283	1.7721999104481974e-188	9.697692722082894e-186
CCL8	17q12	0.5999581825990179	1.5605884999882618e-186	8.288560921408245e-184
CXCL10	4q21.1	0.597622260128034	9.912812101776455e-185	5.114444598110836e-182
PSMB9	6p21.32	0.5951406887161593	7.858056598086548e-183	3.941688501340191e-180
LGALS9	17q11.2	0.5887223648269266	5.383554780576164e-178	2.62746573588228e-175
TRIM21	11p15.4	0.5866062917773013	2.0031489919744682e-176	9.519174867651303e-174
BATF2	11q13.1	0.5856781020052068	9.705239406806068e-176	4.493774697643692e-173
SP110	2q37.1	0.5780852631375099	3.2403273407388203e-170	1.4628457779765404e-167
TMEM140	7q33	0.5779298250962446	4.189413335031315e-170	1.8451811220486705e-167
OAS1	12q24.13	0.5726785246079623	2.2711047551891135e-166	9.764668968858336e-164
PSME2	14q12	0.5545214971709077	5.762090216202512e-154	2.4198098866089528e-151
EIF2AK2	2p22.2	0.5529985882113547	5.840840268713182e-153	2.3971339448277872e-150
HLA-B	6p21.33	0.5524266164127678	1.389716073931582e-152	5.576776191790335e-150
GBP4	1p22.2	0.5496556829006433	9.043709354295717e-151	3.550245728692871e-148
PLSCR1	3q24	0.5475396600558132	2.1366992066049667e-149	8.209471121887764e-147
LY6E	8q24.3	0.5462194034071627	1.519432781863217e-148	5.716232744767911e-146
LAG3	12p13.31	0.5449893489337773	9.375589896222304e-148	3.4551918846118854e-145
LGALS9C	17p11.2	0.5413859172974184	1.8553069848797824e-145	6.700626706591823e-143
TNFSF13B	13q33.3	0.5386350408679087	1.0065171427486466e-143	3.563860110540208e-141
HLA-E	6p22.1	0.5248857082520315	2.724392826474272e-135	9.460978011629307e-133
FAM163A	1q25.2	0.5244152051195383	5.2120177297131056e-135	1.775822946474703e-132
SP140	2q37.1	0.5219863002464611	1.460142566986317e-133	4.882824902710909e-131
ETV7	6p21.31	0.5218224030448505	1.8265819116178925e-133	5.99716657454471e-131
BST2	19p13.11	0.5180494830009862	3.058686986040437e-131	9.863173141771108e-129
GBP5	1p22.2	0.5140501023453343	6.494205456523652e-129	2.0574098619983174e-126
IFITM3	11p15.5	0.5102085870338859	1.0438289512918737e-126	3.249907448694596e-124
ISG20	15q26.1	0.5089170928811456	5.675279245984195e-126	1.7370202139658064e-123
NLRC5	16q13	0.506749526642867	9.573725519706533e-125	2.8813722572476763e-122
CD86	3q13.33	0.5057918031344072	3.31473744193348e-124	9.81270962728439e-122
GBP1	1p22.2	0.5027308700104317	1.7092878329421434e-122	4.9784386592369716e-120
SP100	2q37.1	0.5002073015348859	4.280661960806667e-121	1.2269872014007428e-118
SIGLEC1	20p13	0.4971934258985836	1.9348853938858854e-119	5.4594000691861435e-117
DHX58	17q21.2	0.49213111135632365	1.0708038803668621e-116	2.9748579187176606e-114
NUP62	19q13.33	0.48709207281529293	5.184657524978213e-114	1.418553721000857e-111
CD80	3q13.33	0.48553754816370104	3.419846766710521e-113	9.217252673620685e-111
OTOF	2p23.3	0.4808475248729123	9.55717498179847e-111	2.537992144431129e-108
IL18BP	11q13.4	0.47972103328269033	3.6496873182166865e-110	9.5516019699068e-108
LILRA5	19q13.42	0.4740302671854267	2.944096589919348e-107	7.594928031537656e-105
AIM2	1q23.1-q23.2	0.4738280664783128	3.725833183072745e-107	9.476210650694033e-105
TYMP	22q13.33	0.473346947501762	6.520683260802791e-107	1.6354235878274555e-104
IFI30	19p13.11	0.471641407329301	4.708015991732719e-106	1.1646212709412253e-103
LAMP3	3q27.1	0.4715671826438131	5.129690992658441e-106	1.2517832425057585e-103
UBE2L6	11q12.1	0.46876666668092243	1.2852047541559526e-104	3.094430326739759e-102
CCR1	3p21.31	0.4671713842620275	7.943755443793895e-104	1.8874781026846072e-101
C1QC	1p36.12	0.461882461886075	3.110435636173463e-101	7.294577495846805e-99
SLC15A3	11q12.2	0.4618233447958638	3.3231134121650874e-101	7.693433589343224e-99
IRF1	5q31.1	0.4597955231050508	3.1872243406908947e-100	7.28543001825268e-98
IDO1	8p11.21	0.45947022495177176	5.151236788135508e-100	1.1627629240018875e-97
APOBEC3G	22q13.1	0.4578183935564278	2.846898497473254e-99	6.346826304613829e-97
HLA-G	6p22.1	0.45741976442279003	4.419233536664952e-99	9.732014537206792e-97
REC8	14q12	0.4573357771474312	4.8478723481888355e-99	1.0547334802842649e-96
SHFL	19p13.2	0.4557904494277453	2.6502433760653094e-98	5.6973922482127805e-96
CXORF38	Xp11.4	0.4540798440672442	1.7199015375423927e-97	3.653880231169474e-95
GNLY	2p11.2	0.45393062227950026	2.023655473705715e-97	4.249205877229977e-95
APOBEC3H	22q13.1	0.4517840728067797	2.0811727617048116e-96	4.3197491644672975e-94
BTN3A1	6p22.2	0.4516576835960763	2.3860485370344004e-96	4.896280054746273e-94
C1QA	1p36.12	0.44669384523917677	4.894719932132883e-94	9.93133174544445e-92
LAP3	4p15.32	0.4449489590206697	3.1145144599744303e-93	6.249100235357584e-91
PSMB8	6p21.32	0.44488883828974113	3.3189243940602228e-93	6.58605897889445e-91
FPR3	19q13.41	0.4443284127785493	5.99892973658459e-93	1.1774855780787448e-90
UNC93B1	11q13.2	0.4422757627868079	5.1945957297350905e-92	1.0086452654575943e-89
CASP1	11q22.3	0.4419713025310813	7.14588078346679e-92	1.3727693105089713e-89
FBXO6	1p36.22	0.4413655843686158	1.3464410743345678e-91	2.5593718863509078e-89
PSMB10	16q22.1	0.4390398360149245	1.5150412515831279e-90	2.8498557209466796e-88
TRANK1	3p22.2	0.4384379010910974	2.825961388282049e-90	5.260949561814149e-88
ICOS	2q33.2	0.4363587517448312	2.4107019746437e-89	4.442087373277136e-87
SOCS1	16p13.13	0.43580672923939395	4.248466856685958e-89	7.749375201821721e-87
IL15	4q31.21	0.4356548253885268	4.964438955520125e-89	8.964783865878243e-87
IFITM2	11p15.5	0.4318668348046701	2.3519335028944394e-87	4.205070811412652e-85
FERMT3	11q13.1	0.4313300379524585	4.047123135958863e-87	7.164995057759329e-85
NFS1	20q11.22	0.43031118623804004	1.1307875413406928e-86	1.98250110888643e-84
PARP10	8q24.3	0.4286211896476478	6.168714285095035e-86	1.071102332310059e-83
NCF1	7q11.23	0.4270924952432009	2.838428011096289e-85	4.881555526131123e-83
ADRA1D	20p13	0.4256365433529907	1.2057247582279903e-84	2.054054498498212e-82
CCL5	17q12	0.42156878381582435	6.606942584800532e-83	1.1150296186572711e-80
C2	6p21.33	0.420095557144434	2.778754735842038e-82	4.646180835169956e-80
PPM1K	4q22.1	0.4187975870156971	9.792936062009094e-82	1.6223930220895433e-79
GZMB	14q12	0.4184143547321262	1.4189803700362068e-81	2.3294497747376202e-79
MYO1G	7p13	0.41754156691788447	3.296160487271562e-81	5.362348295418907e-79
LYN	8q12.1	0.41696953250273366	5.71903053658694e-81	9.220915484793479e-79
P2RY6	11q13.4	0.41534521770039107	2.718547403823885e-80	4.344383098960329e-78
LGALS3BP	17q25	0.415041169583023	3.6362166468955034e-80	5.759894755231492e-78
CTLA4	2q33.2	0.41494438451348553	3.988691791522287e-80	6.263286640983431e-78
USP41	22q11.21	0.4148250679113336	4.470407214623612e-80	6.959190817385619e-78
STAT2	12q13.3	0.4134922761157133	1.5925577443225365e-79	2.457983568117638e-77
GMPR	6p22.3	0.41185080983498984	7.554394433707707e-79	1.1560784295245235e-76
HCST	19q13.12	0.41173504048261067	8.428329356691416e-79	1.2789812733036436e-76
WARS1	14q32.2	0.4103939611478908	2.9861028429585684e-78	4.493587094845486e-76
NCF4	22q12.3	0.4074355160001652	4.76609101615784e-77	7.112898476841179e-75
BTN3A3	6p22.2	0.406759984407878	8.936523758150948e-77	1.3227520165958182e-74
ADGRE5	19p13.12	0.4060271387503987	1.7645159125893545e-76	2.5905388902063876e-74
OGFR	20q13.33	0.4056173561328825	2.579364385836911e-76	3.756303393503463e-74
FAM172A	5q15	-0.4054573368625502	2.991149075443742e-76	4.321133600349048e-74
ZC3HAV1	7q34	0.40492133878585723	4.9095864044281356e-76	7.03629454691772e-74
ADAMDEC1	8p21.2	0.4043432539894494	8.369658870660906e-76	1.1900732274519263e-73
PATL2	15q21.1	0.40403778205730395	1.10901684376434e-75	1.5645801691169103e-73
ZNF683	1p36.11	0.4034206210138549	1.9565761595978534e-75	2.738903278295972e-73
TRPV2	17p11.2	0.40275221562673325	3.613601005468414e-75	5.01956976590374e-73
TRIM69	15q15-q21	0.4022388502729825	5.783178162900955e-75	7.9719565851653e-73
LAPTM5	1p35.2	0.40114199022858066	1.5751241333307663e-74	2.1548175454308318e-72
ITGB7	12q13.13	0.4009745238662682	1.83488268418398e-74	2.491301617367993e-72
MYD88	3p22.2	0.4007691963090214	2.2122673683755045e-74	2.9812779207555866e-72
TAP2	6p21.32	0.40018978330691446	3.747568965745039e-74	5.01285928766103e-72
CARD16	11q22.3	0.39938321412990846	7.791978976812027e-74	1.0346143850240558e-71
CD300A	17q25.1	0.39922913823995176	8.959307972629916e-74	1.180928345764606e-71
LTA	6p21.33	0.3974334790717279	4.533949344248456e-73	5.932902699886856e-71
LAIR2	19q13.42	0.3959617443689125	1.6998387609177975e-72	2.2083229024930638e-70
C1QB	1p36.12	0.39508787836952725	3.7137546205230776e-72	4.79021292410041e-70
PLEK	2p14	0.39433426135732186	7.272668801102884e-72	9.314173986547225e-70
CD38	4p15.32	0.39424402454023405	7.881197610430227e-72	1.0022441299235848e-69
LILRB4	19q13.42	0.3938720789413879	1.0972980834231715e-71	1.3856649503815126e-69
HLA-H	6p22.1	0.39359274366603014	1.4065264272323973e-71	1.7638232099279604e-69
SPI1	11p11.2	0.3935432874801762	1.469694669414366e-71	1.8303273338127326e-69
CD7	17q25.3	0.3926115236447591	3.3579513887347897e-71	4.1532798751899204e-69
MCOLN2	1p22.3	0.39250876424789144	3.677723543679177e-71	4.5178456973985425e-69
ARHGAP25	2p13.3	0.3924044933030044	4.033206921382194e-71	4.921057472048625e-69
CD2	1p13.1	0.3889560957156133	8.370571617607229e-70	1.014468337387593e-67
B2M	15q21.1	0.3888074172880178	9.532111267362932e-70	1.1475391017735988e-67
CD84	1q23.3	0.38805822697806935	1.8328087063751314e-69	2.1918450079286174e-67
SLC7A7	14q11.2	0.38766580155533337	2.5795499564854537e-69	3.0645732311983106e-67
FGD2	6p21.2	0.38644264529985195	7.462441469367784e-69	8.807631898944016e-67
NKG7	19q13.41	0.38582726731411887	1.2712813461684379e-68	1.4907012044876397e-66
SASH3	Xq26.1	0.385225954448412	2.137156160529669e-68	2.489855867538372e-66
LGALS9B	17p11.2	0.3851802234586076	2.2231759532403543e-68	2.5734686771547644e-66
GNGT2	17q21.32	0.3822924444064723	2.65245237895685e-67	3.050827073834573e-65
CORO1A	16p11.2	0.3807644843194034	9.748846625580157e-67	1.114206787118522e-64
TDRD7	9q22.33	0.3805454450796684	1.1742074908427276e-66	1.3335747716753443e-64
MLKL	16q23.1	0.38029030031285294	1.4580612644827016e-66	1.6456043946267893e-64
CD4	12p13.31	0.38015705876982786	1.6324774145469392e-66	1.831011003222896e-64
CXCL9	4q21.1	0.37928863684397324	3.405001321905418e-66	3.795525547590619e-64
SCIMP	17p13.2	0.3767967521192934	2.772465754660688e-65	3.071483840347405e-63
HESX1	3p14.3	0.3767161526763706	2.9661381361389932e-65	3.2660074672193865e-63
SEMA4D	9q22.2	0.37629961016150076	4.2035216732180306e-65	4.600436022725527e-63
CD72	9p13.3	0.3761826233936019	4.6355425677639856e-65	5.042688414980847e-63
SLA	8q24.22	0.3759536352887111	5.613244663922242e-65	6.06969893060526e-63
STX11	6q24.2	0.37565325710388786	7.213360831691123e-65	7.753504160635614e-63
WAS	Xp11.23	0.3746924921472377	1.6060539035239153e-64	1.7161018573866783e-62
CD247	1q24.2	0.3745981443165469	1.737134932664141e-64	1.8452460361205326e-62
GIMAP4	7q36.1	0.3732457306658105	5.333484281701719e-64	5.632284161343254e-62
SELL	1q24.2	0.37217261264832585	1.2939829628314297e-63	1.3585316478377885e-61
HK3	5q35.2	0.37105985437522687	3.232416880837705e-63	3.374045319894062e-61
ADAP2	17q11.2	0.3705445787069899	4.93299938524144e-63	5.119546143602869e-61
GIMAP5	7q36.1	0.3702872874915198	6.090518153713501e-63	6.284718675414766e-61
NCKAP1L	12q13.13-q13.2	0.36834797150855253	2.9646831830672864e-62	3.0418323249902874e-60
CTSL	9q21.33	0.3681229377480986	3.559822387311236e-62	3.6318233146930115e-60
SOD2	6q25.3	0.3675265666985641	5.776643095585149e-62	5.860371967420034e-60
CCL2	17q12	0.3665603138070474	1.2629289762186227e-61	1.2740766174612228e-59
OSCAR	19q13.42	0.36604288794874273	1.9178305776742788e-61	1.9240102539801182e-59
CD163	12p13.31	0.36584368707601667	2.2520058569394275e-61	2.246780207989623e-59
NMI	2q23.3	0.36517227819156656	3.86660826422706e-61	3.8364402217259475e-59
PTPN7	1q32.1	0.36420838306859693	8.38262669954473e-61	8.271774477616323e-59
LILRB3	19q13.42	0.36305016950712793	2.1166671425220328e-60	2.0773247423729818e-58
CXCR3	Xq13.1	0.36278285380840847	2.619758022604264e-60	2.5571670471452863e-58
RGS19	20q13.33	0.36182339288770676	5.6224906886019e-60	5.4586525190738236e-58
MTURN	7p14.3	-0.3617280559981454	6.064888843424884e-60	5.856671803987516e-58
FGL2	7q11.23	0.3616755105871991	6.32335849688692e-60	6.0737876455736176e-58
NT5C3A	7p14.3	0.361232589856915	8.986553181476571e-60	8.586199859846768e-58
CD3D	11q23.3	0.3607842491972932	1.2819180477999707e-59	1.218361900377467e-57
PRF1	10q22.1	0.35998646578605165	2.4085391876875606e-59	2.2771413953540295e-57
IFI16	1q23.1	0.35944080087345087	3.7037360123156035e-59	3.4834408807497485e-57
FCGR1A	1q21.2	0.3581334545111992	1.0349316501225193e-58	9.68331385384065e-57
SAMD4A	14q22.2	0.3578927962518797	1.2497812489593087e-58	1.1633273089539792e-56
PVRIG	7q22.1	0.35763341953036965	1.5312602550748811e-58	1.4180255223662668e-56
IL10RA	11q23.3	0.3574444556742915	1.7752706796449766e-58	1.6356039761749482e-56
ABI3	17q21.32	0.3571276940511467	2.274112014133531e-58	2.084564200569711e-56
MICA	6p21.33	0.3568894471102214	2.7391829956899543e-58	2.4981902290994543e-56
TNFRSF1B	1p36.22	0.3567726221065154	3.000687345924638e-58	2.7229352810405586e-56
CD53	1p13.3	0.35518269889651727	1.0339466802411625e-57	9.335504575897457e-56
CD48	1q23.3	0.35493484298714306	1.2530785253545858e-57	1.1257757219329906e-55
PILRA	7q22.1	0.3548742263653278	1.313358134896918e-57	1.1740901584142845e-55
MAP4K1	19q13.2	0.35478451689906404	1.4079043535358187e-57	1.252410680598513e-55
CXCR6	3p21.31	0.3538704976810894	2.8550400132611317e-57	2.5272702235034076e-55
APOBEC3F	22q13.1	0.352824243844268	6.394841452918936e-57	5.633075461307812e-55
TNFAIP3	6q23.3	0.3526744838454747	7.175486882484036e-57	6.290045734169744e-55
IL23A	12q13.3	0.3520975175766377	1.1176651251102092e-56	9.750143395768192e-55
ITGB2	21q22.3	0.3515916898357078	1.647068822315414e-56	1.4299408073736416e-54
ITK	5q33.3	0.3512406520195167	2.1547551096850386e-56	1.861749654100116e-54
CD40	20q13.12	0.3503772758761762	4.1663535730797715e-56	3.5826672772702147e-54
MEF2D	1q22	-0.3495479373133929	7.833961987695506e-56	6.704534861317793e-54
SLA2	20q11.23	0.349287538804316	9.548021592098867e-56	8.132932731609497e-54
SPOCK2	10q22.1	0.34911145492614265	1.0913782340795551e-55	9.252632934745823e-54
CXCL11	4q21.1	0.34867299322995676	1.5219214099781591e-55	1.28424564585914e-53
STAT4	2q32.2-q32.3	0.3485396150171682	1.6837499292649248e-55	1.41419331268214e-53
FLVCR2	14q24.3	0.3481293122565894	2.2969198167335732e-55	1.9202675023414288e-53
RUNX3	1p36.11	0.34806799190216997	2.4059400346751567e-55	2.0021412509752985e-53
PSTPIP1	15q24.3	0.34664982137668704	7.011169848226367e-55	5.807692895379437e-53
CD8A	2p11.2	0.3466273891801798	7.130477658748239e-55	5.879550938889301e-53
ADA	20q13.12	0.346613195895585	7.207007378268548e-55	5.915642692580611e-53
RHBDF2	17q25.1	0.3464875171461436	7.921335400158786e-55	6.47255541430169e-53
PPP1R18	6p21.33	0.34639086435219424	8.518240731774256e-55	6.928936537584663e-53
CCR7	17q21.2	0.34635319662263386	8.762806376191376e-55	7.085762749078523e-53
BTN3A2	6p22.2	0.34634914632709884	8.789516312955971e-55	7.085762749078523e-53
IGFLR1	19q13.12	0.3460076960384896	1.135854164485585e-54	9.116113112124752e-53
PLAC8	4q21.22	0.34583971897338883	1.2884103768424106e-54	1.0294740966823119e-52
IL15RA	10p15.1	0.3457673983108163	1.3602163052152903e-54	1.082061059012234e-52
PLA2G7	6p12.3	0.3457340184611545	1.3946884294790917e-54	1.1046177043655016e-52
IL32	16p13.3	0.34533984596348816	1.873822007497544e-54	1.4776191184013384e-52
ZBED2	3q13.13	0.34532546845539547	1.894099659703671e-54	1.4871152893447343e-52
CD3G	11q23.3	0.3451744921847256	2.120675363229522e-54	1.6577989484501607e-52
ACAP1	17p13.1	0.3441128719023802	4.685601683662951e-54	3.647094620844206e-52
TLR1	4p14	0.3439548141503084	5.271210219542358e-54	4.085301036244459e-52
IL2RA	10p15.1	0.34147754313731066	3.30868321521982e-53	2.543007129674752e-51
GPBAR1	2q35	0.3414772605003161	3.3093735489731237e-53	2.543007129674752e-51
TCN2	22q12.2	0.3413609443097774	3.605989968805549e-53	2.7591935108767204e-51
IRF8	16q24.1	0.3412929320287331	3.7915318259830775e-53	2.888923279054954e-51
HAMP	19q13.12	0.3408377373121223	5.302889335398446e-53	4.023511580614501e-51
GZMA	5q11.2	0.3408249336499032	5.3531228403725715e-53	4.044631474955979e-51
PYHIN1	1q23.1	0.34074891442823024	5.66127677257867e-53	4.2596389983010677e-51
ARHGAP9	12q13.3	0.3407115410215475	5.819183565301974e-53	4.360282855693902e-51
TBC1D10C	11q13.2	0.3405958593621464	6.336262881035285e-53	4.7281088886667435e-51
HPSE	4q21.23	0.3388669978939827	2.251611516672155e-52	1.6732345995088796e-50
C1ORF162	1p13.2	0.3382870462257582	3.438974981437281e-52	2.545123369458788e-50
CD37	19q13.33	0.33738439249172997	6.6363437784210956e-52	4.891391671458291e-50
TNFRSF4	1p36.33	0.3372475602236738	7.330344349915033e-52	5.380949523201857e-50
TRAF3IP3	1q32.2	0.3369476864163496	9.114077929422025e-52	6.663239645728863e-50
ARHGAP30	1q23.3	0.3366410340862927	1.1384939401119652e-51	8.289888536508818e-50
GPR84	12q13.13	0.33561632080339854	2.3899874997189115e-51	1.7332688461816908e-49
PTPRCAP	11q13.2	0.3355652096537411	2.4798632387262442e-51	1.7912548145967407e-49
DRAM1	12q23.2	0.33499535151846505	3.740848534866711e-51	2.6913244160407594e-49
CD3E	11q23.3	0.33410648601526644	7.091003414985178e-51	5.081323002690569e-49
IL21R	16p12.1	0.3335021397625389	1.094007134104998e-50	7.808529971410298e-49
PDCD1	2q37.3	0.3333905924720631	1.1850363988740626e-50	8.424955626325914e-49
LTB	6p21.33	0.3328785505125133	1.7095635133292896e-50	1.2106391342627573e-48
GPSM3	6p21.32	0.3322224817224491	2.7312548455389556e-50	1.9266015625290024e-48
RENBP	Xq28	0.33169231585052894	3.9849942682648267e-50	2.800039941491294e-48
SAMSN1	21q11.2	0.33165084954582813	4.104367232765147e-50	2.872738894933063e-48
LCP2	5q35.1	0.33154963957818745	4.410877510055593e-50	3.075352358169263e-48
TAPBP	6p21.32	0.33089939969975246	7.001626684878105e-50	4.862899025981878e-48
HCLS1	3q13.33	0.3301720935840636	1.1724106001066659e-49	8.10512858733978e-48
CCL4	17q12	0.3301678261439762	1.1759572986393966e-49	8.10512858733978e-48
IL12RB1	19p13.11	0.3295235913093157	1.8543421926712896e-49	1.2732209625573441e-47
CMKLR1	12q23.3	0.32932654706272224	2.131045962060402e-49	1.4576677266244977e-47
IGIP	5q31.3	-0.32927947811038255	2.2030024199531485e-49	1.501200667906187e-47
SAMD3	6q23.1	0.32885481005989026	2.9718055718987732e-49	2.017476128471731e-47
S1PR4	19p13.3	0.32879396234511477	3.101923008659738e-49	2.0979223105010317e-47
UBD	6p22.1	0.32865119348756466	3.429896527518135e-49	2.311084757235913e-47
GK2	4q21.21	0.32799352785903185	5.445696018938755e-49	3.6557018107805216e-47
CD6	11q12.2	0.327052659167896	1.0529829448903277e-48	7.042505932899828e-47
CD5	11q12.2	0.3268155066942294	1.2429185771638125e-48	8.282148954400046e-47
SDS	12q24.13	0.32639550567613596	1.666618137221019e-48	1.106462879482984e-46
NPL	1q25.3	0.3260380969531817	2.1383840084261752e-48	1.414466608943585e-46
CST7	20p11.21	0.32597895437877	2.228354913277267e-48	1.4685997454000324e-46
PSME1	14q12	0.3254482216221035	3.224220522580633e-48	2.1171990617004027e-46
SHISA5	3p21.31	0.32518455234719984	3.872688841865983e-48	2.533804895159997e-46
MNDA	1q23.1	0.32487974415679766	4.785414219972112e-48	3.1196754506951767e-46
CYBB	Xp21.1-p11.4	0.3243517961428003	6.900148495804837e-48	4.4821180409080484e-46
KLRD1	12p13.2	0.32399465740780714	8.834776292551264e-48	5.718221874225474e-46
IL18RAP	2q12.1	0.3236888725897671	1.0913983916360875e-47	7.038740055773024e-46
TYROBP	19q13.12	0.3231395173115977	1.5944738137932062e-47	1.0246622110134418e-45
GAST	17q21.2	0.3228725710871427	1.9164342555889528e-47	1.2271975101923869e-45
TAGAP	6q25.3	0.3224354607020866	2.5888879878892494e-47	1.6519483846397198e-45
CD52	1p36.11	0.32210247104716166	3.254420306580281e-47	2.0693071090220673e-45
EEF2	19p13.3	-0.3217848930695009	4.0468631335790577e-47	2.5641492795147588e-45
ADAR	1q21.3	0.321673305584241	4.3686459841288277e-47	2.7583569643845584e-45
RASSF4	10q11.21	0.31996977721189424	1.3991864928555805e-46	8.803661912190269e-45
HAPLN3	15q26.1	0.31991786006760425	1.4495421573294884e-46	9.08883065175552e-45
RNF213	17q25.3	0.3190903712506124	2.5442699385684484e-46	1.5897725450058491e-44
APBB1IP	10p12.1	0.3190417217667973	2.629686245975314e-46	1.6374784217180073e-44
PLEKHO1	1q21.2	0.3189700267466463	2.7607884433226258e-46	1.7132067941415798e-44
PARVG	22q13.31	0.3178124540997216	6.044796277934008e-46	3.7382510680456276e-44
OPTN	10p13	0.3176993122612838	6.524795244099144e-46	4.0213226115338683e-44
MARCHF1	4q32.2-q32.3	0.3170016879685043	1.0444018974280646e-45	6.414901178148297e-44
STK10	5q35.1	0.3165984042279291	1.37000337157521e-45	8.386278265730557e-44
IL2RG	Xq13.1	0.31618311862516746	1.810893473642589e-45	1.1047673765891175e-43
RASAL3	19p13.12	0.3160478143650217	1.9830337228308617e-45	1.2057112110060505e-43
PRKCB	16p12.2-p12.1	0.31603791086178695	1.9962543482879664e-45	1.2096765443417483e-43
DOCK2	5q35.1	0.3159967361324891	2.0521664259712712e-45	1.2393987063608434e-43
LY9	1q23.3	0.3156557115520392	2.5792948932118417e-45	1.552563572720648e-43
CGAS	6q13	0.3148207098259351	4.5088073649761887e-45	2.704984830456479e-43
PLEKHO2	15q22.31	0.3145215902148215	5.505087347855995e-45	3.291750573761045e-43
RNF19B	1p35.1	0.3141266244645669	7.163016810458619e-45	4.268968896477285e-43
GBP2	1p22.2	0.3135760192085585	1.0332167279610424e-44	6.137443313658059e-43
RHOG	11p15.4	0.3126273829964118	1.9386804943798223e-44	1.1478259792626502e-42
SLAMF1	1q23.3	0.31258526604587494	1.9935059480922868e-44	1.1764290983872716e-42
NOD2	16q12.1	0.31251163180838465	2.0930872021764294e-44	1.2311716187915947e-42
SH2D1A	Xq25	0.31233093228990555	2.3589177917028836e-44	1.383030437745801e-42
GPR132	14q32.33	0.3119546822041351	3.0249289178360826e-44	1.767772375348996e-42
TNFSF14	19p13.3	0.3114388533194529	4.2513673736389063e-44	2.476490065586173e-42
APOE	19q13.32	0.31108790754265214	5.357048816221664e-44	3.110533360878804e-42
BIRC3	11q22.2	0.31068719401791905	6.972577029100609e-44	4.035602435624961e-42
NEURL3	2q11.2	0.3103631866789698	8.626197440803158e-44	4.976737168882538e-42
TRIM5	11p15.4	0.31017651666585605	9.750257356010674e-44	5.6073295329567115e-42
P2RY13	3q25.1	0.31008592270843227	1.0347118350448865e-43	5.931690894362082e-42
RAC2	22q13.1	0.30993637876951524	1.1412828857090655e-43	6.521926060169083e-42
IFNG	12q15	0.3099003913343244	1.16851673612391e-43	6.65649060597021e-42
LPXN	11q12.1	0.30936236005447054	1.6618140379792952e-43	9.436804370386827e-42
ZAP70	2q11.2	0.30902914193617387	2.0660799349646807e-43	1.1695696384198183e-41
AIRE	21q22.3	0.3088482634810276	2.325025841038995e-43	1.3120411449213178e-41
LCP1	13q14.13	0.30861301431290167	2.7106230694821862e-43	1.524873251984714e-41
CD74	5q33.1	0.3082340180117314	3.4697886606179873e-43	1.9458833426534042e-41
HLA-DOB	6p21.32	0.30821331288746306	3.516874054575691e-43	1.966183024072069e-41
LZTFL1	3p21.31	-0.3080962855631158	3.7951953989345404e-43	2.1152357566037017e-41
IFNL1	19q13.2	0.30807993215474894	3.835793065595146e-43	2.131284651646681e-41
MSN	Xq12	0.3076833471419031	4.963971735497071e-43	2.749674895693439e-41
VAV1	19p13.3	0.30723627268563347	6.635164635374035e-43	3.66415299650105e-41
AZGP1	7q22.1	-0.30708492651186686	7.31920306384085e-43	4.029578320940185e-41
HLA-DMB	6p21.32	0.30695885117813265	7.94221417978609e-43	4.359285825488669e-41
GCH1	14q22.2	0.3063141887757552	1.205252714467518e-42	6.595288944804376e-41
RPL15	3p24.2	-0.30548960524839974	2.0516578488234095e-42	1.1193002245937501e-40
TSPAN33	7q32.1	0.3047216159775775	3.362067356159292e-42	1.82868109390134e-40
PLAAT4	11q12.3	0.30464352952291524	3.534923853767086e-42	1.9169265751148958e-40
SRGN	10q22.1	0.30439572890827143	4.144124264995613e-42	2.240556765787149e-40
P2RY8	Xp22.33 and Yp11.3	0.3042148650993261	4.6536142710767107e-42	2.5085064628986043e-40
FGR	1p35.3	0.30403346615014154	5.22710391209878e-42	2.809257215615469e-40
LYSMD2	15q21.2	0.3035514335562671	7.115459772117643e-42	3.8127885034095076e-40
CYTH1	17q25.3	0.3035427985475564	7.154842163611592e-42	3.822548514511779e-40
BATF3	1q32.3	0.30344500442243244	7.616267086207139e-42	4.057066402440369e-40
TIMD4	5q33.3	0.3027039267547826	1.2220380624135733e-41	6.490459803254208e-40
UPP1	7p12.3	0.30266986324295336	1.2488460273014325e-41	6.613390487099492e-40
ANKRD22	10q23.31	0.30233746264679096	1.5431426371008717e-41	8.147973608411562e-40
ZNF230	19q13.31	-0.30214246253248117	1.7468711778009108e-41	9.196792923827652e-40
TDO2	4q32.1	0.30197942719980264	1.9375636563291358e-41	1.0171082705230097e-39
MAFF	22q13.1	0.30196618499588307	1.9539315437110768e-41	1.022727414966221e-39
DENND1C	19p13.3	0.3014138150065354	2.774162324368529e-41	1.447856163394419e-39
TRAFD1	12q24.13	0.3014087156992933	2.7831434830846744e-41	1.4483574933009524e-39
EIF4B	12q13.13	-0.30117461701954135	3.228103393287161e-41	1.675088824022401e-39
RPL22	1p36.31	-0.30104993185700973	3.493253219796779e-41	1.8074832849022992e-39
CIRBP	19p13.3	-0.30104253616470134	3.5096435482594066e-41	1.810775519841953e-39
EFHC1	6p12.2	-0.30076298082228436	4.188554993008884e-41	2.154898178454542e-39
INPP5D	2q37.1	0.30065331902778875	4.4891907901595194e-41	2.3030058888835398e-39
TTC3	21q22.13	-0.300389710195757	5.302484396477961e-41	2.7125287034447315e-39
PIM2	Xp11.23	0.29980044028384295	7.688677032068583e-41	3.9220940634207473e-39
CTSW	11q13.1	0.2997841250612535	7.768089347638845e-41	3.951441054638374e-39
TBC1D14	4p16.1	-0.2996403744670855	8.503953979622608e-41	4.3136067686523897e-39
PTAFR	1p35.3	0.2994612122294447	9.518732872413919e-41	4.814825720169483e-39
PIK3CD	1p36.22	0.29939134572559156	9.946300894774333e-41	5.0170475295484615e-39
RELB	19q13.32	0.2987952999405724	1.446250349404872e-40	7.274760114081666e-39
TGM2	20q11.23	0.2978935982208839	2.5437189021235196e-40	1.2759576648485143e-38
FCGR1BP	1p11.2	0.2978338051842421	2.640580077393641e-40	1.3208752087970741e-38
HLA-C	6p21.33	0.2974665994789952	3.3211551838368025e-40	1.656724317948204e-38
IL7R	5p13.2	0.2970598493196002	4.279906270760495e-40	2.1291059900108267e-38
SLC1A3	5p13.2	0.29704137229248906	4.329457463021197e-40	2.147839089759252e-38
ALDH6A1	14q24.3	-0.2967940871846998	5.050153308870232e-40	2.4985114644268125e-38
SLC2A5	1p36.23	0.29668991010116325	5.3883591102262424e-40	2.6585516068979637e-38
CD69	12p13.31	0.29648316036579886	6.127627050731602e-40	3.0150596534635223e-38
VCAM1	1p21.2	0.29612740531193826	7.64296009081843e-40	3.7504503619565e-38
STK4	20q13.12	0.2955051522704845	1.1240742064825327e-39	5.500957187171159e-38
CD83	6p23	0.29541513450952067	1.1884930536813865e-39	5.800488530642831e-38
EGFL6	Xp22.2	0.29515727446242374	1.3940402283558077e-39	6.78533111688657e-38
CD27	12p13.31	0.2950428214000998	1.496243532634995e-39	7.26321658933407e-38
CTSC	11q14.2	0.29492210091976284	1.6121173141297515e-39	7.804722374947735e-38
NAPSB	19q13.33	0.29487336836370964	1.6613808438650473e-39	8.02171531511097e-38
RBM15B	3p21.2	-0.2946127153358294	1.9514004696086738e-39	9.396903914718249e-38
LGMN	14q32.12	0.294188151087242	2.5351864780430498e-39	1.2175637611835478e-37
EOMES	3p24.1	0.2939271816364491	2.977010333932897e-39	1.4259642602164522e-37
RIPK2	8q21.3	0.2931222069828124	4.8812613231825805e-39	2.331899919947911e-37
RBM38	20q13.31	0.2930172842366111	5.2056191247959687e-39	2.480292088537351e-37
HMOX1	22q12.3	0.2928594308006618	5.734369874877982e-39	2.7250329263301736e-37
FCN1	9q34.3	0.292783877395814	6.005997114265634e-39	2.8466219393545617e-37
MYO1F	19p13.2	0.29247740647772386	7.245241094381671e-39	3.4249885780718383e-37
ARHGAP4	Xq28	0.2923951979562576	7.618840658118324e-39	3.5921938538981907e-37
EIF3L	22q13.1	-0.2921133693985856	9.050922373114714e-39	4.256290526398581e-37
LNPEP	5q15	0.29171668545634727	1.1530246128061978e-38	5.408134664429693e-37
FCER1G	1q23.3	0.29120570135324264	1.574105188047723e-38	7.364039245017042e-37
BTBD7	14q32.12	-0.2911791158720385	1.599779300213215e-38	7.464809975000061e-37
SGSM2	17p13.3	-0.29109701139430433	1.6817245199760476e-38	7.82695396436275e-37
CXCL13	4q21.1	0.29106636023846283	1.7133736744206175e-38	7.953753679354116e-37
SUMF1	3p26.1	-0.2901278978727486	3.028903544946906e-38	1.4024600055038777e-36
PLEKHA2	8p11.22	0.290076565469144	3.1245871474685346e-38	1.443063803298895e-36
CALHM6	6q22.1	0.28957609805583673	4.229947199577457e-38	1.9485812890298397e-36
SAP18	13q12.11	-0.2892236772209937	5.23365724281799e-38	2.4048188928958588e-36
GPR18	13q32.3	0.28903216335985255	5.874901434919591e-38	2.692613454613654e-36
GALM	2p22.1	0.2888503948778224	6.555497712411141e-38	2.9969412073600095e-36
UBASH3A	21q22.3	0.28874767060025336	6.974187506816293e-38	3.180299949446682e-36
ARHGAP15	2q22.2-q22.3	0.28824420898972486	9.443050968905315e-38	4.2952799596093755e-36
EVI2B	17q11.2	0.2869151112735508	2.095491409813071e-37	9.507634140302623e-36
PKD2L1	10q24.31	0.2866844360136102	2.4053418222175376e-37	1.0886130983860725e-35
CCL13	17q12	0.28631141692886314	3.00542558549462e-37	1.3567993805715464e-35
TNFRSF9	1p36.23	0.28623176722257965	3.1516737656842605e-37	1.4192749341827026e-35
MPP1	Xq28	0.286176251874828	3.2577665296620063e-37	1.4634016913591172e-35
TLR8	Xp22.2	0.28580150358564044	4.072829572155427e-37	1.8249914742923748e-35
ASB1	2q37.3	-0.2855727525750136	4.66679771635368e-37	2.0859661673741277e-35
KIF13B	8p12	-0.28549920036654525	4.87548115982742e-37	2.1738626860287294e-35
PLA1A	3q13.33	0.28532230386920987	5.416097004963506e-37	2.408962554572192e-35
SLC46A2	9q32	0.28400129414652786	1.1849139988014503e-36	5.257291643822257e-35
GIMAP7	7q36.1	0.2835802665546567	1.5193748811501516e-36	6.724723432306235e-35
ARSD	Xp22.33	-0.28329925983859755	1.7932021337307987e-36	7.917272403645664e-35
GVINP1	11p15.4	0.2831774458475248	1.9266347899790134e-36	8.485651472546591e-35
MGAT1	5q35.3	0.28292163108163365	2.2397905588932398e-36	9.840909467760129e-35
EHD4	15q15.1	0.28276981671365486	2.449015964192421e-36	1.0734060747909403e-34
RPL3	22q13.1	-0.2827131479545096	2.53199392859045e-36	1.10708828964858e-34
IGSF6	16p12.2	0.28260884519354024	2.6920852742440306e-36	1.1742433787994857e-34
KLHL6	3q27.1	0.2825231143036845	2.8311667133455948e-36	1.2319327351709578e-34
CDK14	7q21.13	-0.28238461300537926	3.0710836260432324e-36	1.3331160605550167e-34
BTK	Xq22.1	0.2823428641935139	3.147285701785385e-36	1.3629181103798677e-34
CMTM4	16q22.1-q22.3	-0.28168986278536856	4.615212513147234e-36	1.9938159703926497e-34
GZMK	5q11.2	0.28133741532387735	5.672050557272405e-36	2.44453195616289e-34
SLC2A6	9q34.2	0.2798723258601075	1.3322700260176858e-35	5.728126697577945e-34
TXNDC12	1p32.3	-0.27979319613483566	1.3949487551245905e-35	5.983369268418018e-34
DRAP1	11q13.1	0.27900928754666837	2.1978660242641307e-35	9.40499162705253e-34
CSF2RA	Xp22.32 and Yp11.3	0.27870940149213086	2.6143525871241495e-35	1.1160751540966406e-33
ABCD1	Xq28	0.2786790216642935	2.6606855173733566e-35	1.1331759215266054e-33
DRC3	17p11.2	-0.278632167608399	2.733746730238459e-35	1.1615529048152022e-33
ADAM8	10q26.3	0.2781693396781259	3.571481775957106e-35	1.5139393875641648e-33
PTPRO	12p12.3	0.27810069040792784	3.715768193232653e-35	1.571413162374596e-33
FLNB	3p14.3	-0.2779927184395912	3.954496820403755e-35	1.6684650369825002e-33
LY96	8q21.11	0.27785028111691623	4.292867512970547e-35	1.807007029119397e-33
ALDH3B1	11q13.2	0.277693117235787	4.6996526259999293e-35	1.9736355144257377e-33
GMFG	19q13.2	0.27744618253788894	5.417394767126005e-35	2.269775283173118e-33
LRIG1	3p14.1	-0.2767386196678834	8.134013390035911e-35	3.4000929119738073e-33
CTDSPL	3p22.2	-0.2765405235183279	9.11235163606897e-35	3.800250481388763e-33
RNASE6	14q11.2	0.2765041993324389	9.30402163941234e-35	3.871244764159171e-33
WDR35	2p24.1	-0.27592880536503006	1.2932735065676836e-34	5.368720225654996e-33
LHFPL2	5q14.1	0.27567129875026997	1.498252433817573e-34	6.205376708687553e-33
C1ORF21	1q25.3	-0.2755786798923716	1.579608767539963e-34	6.527362728658273e-33
EFHD2	1p36.21	0.27545094514157953	1.6990508615876233e-34	7.004899648070617e-33
HLA-DMA	6p21.32	0.27524425481884995	1.911592071801265e-34	7.86321859512238e-33
CYTIP	2q24.1	0.27466255286227825	2.662085920968528e-34	1.0925442627465836e-32
TRAT1	3q13.13	0.274456805868432	2.9923309504970406e-34	1.2252950635844798e-32
LAT2	7q11.23	0.27390792992691965	4.085853476843819e-34	1.6692837575756943e-32
TSC1	9q34	-0.27385022674952303	4.221686182738284e-34	1.7182319091919208e-32
ST3GAL2	16q22.1	0.27384897059260205	4.224692478022e-34	1.7182319091919208e-32
LAT	16q13	0.2733448697202374	5.619899760034627e-34	2.2805426936338268e-32
GZMH	14q12	0.2727134419825659	8.027784554575005e-34	3.250352768755951e-32
TNF	6p21.33	0.27254389002863877	8.833054286750289e-34	3.568395845864356e-32
IFT88	13q12.11	-0.2722706177617433	1.0302910800975534e-33	4.1529009652682187e-32
RABGAP1L	1q25.1	0.2720564319378466	1.1622545615342758e-33	4.674385940353219e-32
UNC13D	17q25.3	0.27196074017934607	1.2265083878323732e-33	4.921841881661554e-32
CBR4	4q32.3	-0.2714181784106752	1.6633880760919466e-33	6.660191103784561e-32
GPR65	14q31.3	0.2708735520640839	2.256918378602117e-33	9.01668851345067e-32
RWDD4	4q35.1	-0.27031200556936746	3.089130861080666e-33	1.2314243949093745e-31
ECHDC2	1p32.3	-0.27028635471899914	3.133686535947917e-33	1.2464341732631606e-31
NPSR1	7p14.3	0.27017884197295444	3.327480341180635e-33	1.3206074725503279e-31
BTLA	3q13.2	0.2700624683460514	3.550666366772998e-33	1.406095027438307e-31
CARD11	7p22.2	0.26966951611026907	4.419870925001351e-33	1.7464776622248226e-31
ITGAX	16p11.2	0.2696381860470359	4.497643930494611e-33	1.7733286920714343e-31
CD14	5q31.3	0.26959181225991796	4.61526050566235e-33	1.8157380002451135e-31
PLCG2	16q24.1	0.26939588909657536	5.146802871034732e-33	2.020455787937939e-31
ZNF831	20q13.32	0.2692247256049839	5.660619183440587e-33	2.217341891856185e-31
PIK3AP1	10q24.1	0.2689779778055649	6.492125815329097e-33	2.5375499561301478e-31
MEI1	22q13.2	0.26896574518578653	6.536363284669289e-33	2.5493228551740393e-31
SH3BP1	22q13.1	0.2684070050094342	8.910125553734622e-33	3.467651880373703e-31
PHYHD1	9q34.11	-0.268101908459625	1.054916151190903e-32	4.096704485635554e-31
C17ORF97	17p13.3	-0.26799189600127316	1.1210825606881706e-32	4.344315210495061e-31
EMILIN2	18p11.32-p11.31	0.26781878367099615	1.2336323194515805e-32	4.770221075943606e-31
PSMB2	1p34.3	0.2677728458025014	1.265336397713677e-32	4.882359972203757e-31
MYO7A	11q13.5	0.2676235007985512	1.374099609829616e-32	5.290722975331175e-31
LAIR1	19q13.42	0.26755230985312084	1.4291619545257367e-32	5.491022675494841e-31
IQCK	16p12.3	-0.2672343288184604	1.7030711512161534e-32	6.529524171690297e-31
KIAA0232	4p16.1	-0.26717064948492814	1.7638862125746795e-32	6.748359581922365e-31
NRROS	3q29	0.26706698589986	1.8675287024739417e-32	7.129774483990367e-31
GLIPR2	9p13.3	0.26609866567634344	3.179536819367173e-32	1.2113096178087004e-30
QARS1	3p21.31	-0.2660873593236579	3.1993117186469784e-32	1.2162772845332028e-30
SLC16A3	17q25.3	0.2659352380408376	3.477545298314123e-32	1.3192754831293367e-30
GLUD1	10q23.2	-0.2658651659843607	3.613659735454748e-32	1.3680391510029737e-30
NAGK	2p13.3	0.2657566543053823	3.8349438338711227e-32	1.4487743881180907e-30
DDIT3	12q13.3	0.2646779708810428	6.913448573355242e-32	2.6063268128945504e-30
CFAP69	7q21.13	-0.26433374345928556	8.339106201494146e-32	3.1372412455537767e-30
DNAJA1	9p21.1	0.26428895978610734	8.544840196499841e-32	3.20795684549676e-30
RAB8A	19p13.11	0.26402118010759973	9.884395153137545e-32	3.703161984965929e-30
MYB	6q23.3	-0.26393985459958696	1.0331032773883853e-31	3.862480120720386e-30
PDK3	Xp22.11	-0.26342435470156333	1.3666296272929526e-31	5.098883844970276e-30
AQP9	15q21.3	0.26332961981820807	1.4386369771648626e-31	5.356475573947029e-30
TRAF1	9q33.2	0.2631923304941119	1.5497180166328012e-31	5.758190935052495e-30
ADCY7	16q12.1	0.2631577495243844	1.5790136637546455e-31	5.854995634513633e-30
PLCB2	15q15.1	0.26310103440401456	1.6282544361578578e-31	6.0246630869143746e-30
ARHGEF12	11q23.3	-0.26309742042400625	1.6314432658661697e-31	6.0246630869143746e-30
SLTM	15q22.1	-0.2630286373824452	1.6933294640401793e-31	6.240437441150522e-30
SEL1L3	4p15.2	0.2627069607907669	2.015103878748788e-31	7.411149866078537e-30
GPD1L	3p22.3	-0.2623394927865111	2.457427683718659e-31	9.01955876272186e-30
ARHGAP32	11q24.3	-0.26231204685046916	2.494090641965153e-31	9.135555540082502e-30
SLC10A3	Xq28	0.2620559359554943	2.8634572333850245e-31	1.0467269376612706e-29
RNU6ATAC	9q34.2	0.26182801900966923	3.237506429699856e-31	1.1810685072226262e-29
ACAA1	3p22.2	-0.26171422917353	3.442004983557509e-31	1.2531396369572883e-29
LYZ	12q15	0.26137717927917364	4.125983093033804e-31	1.4991348630584391e-29
RPS6KA4	11q13.1	0.26136410446110836	4.1550731571368045e-31	1.506672913083864e-29
MLPH	2q37.3	-0.2611046507000608	4.776292231749378e-31	1.7284626276739535e-29
EPN2	17p11.2	-0.2607584875664128	5.750695853200691e-31	2.0769213143419614e-29
MERTK	2q13	0.2606954661255899	5.948213543731952e-31	2.1439688657227864e-29
DHRS12	13q14.3	-0.26054857915630875	6.43508172788761e-31	2.3148347777329573e-29
USP47	11p15.3	-0.2602353451285858	7.60927030566965e-31	2.7317734230573074e-29
COLGALT1	19p13.11	0.25991639036702385	9.023180493757554e-31	3.2329482808784505e-29
FCHO1	19p13.11	0.25978092848358186	9.69982491736112e-31	3.4685037298555864e-29
UBE3A	15q11.2	-0.25977469794669455	9.73212954797287e-31	3.473177774254824e-29
SLC9A9	3q24	0.25964556896912117	1.0426197326729107e-30	3.7135359235912073e-29
ARHGAP45	19p13.3	0.25940683672547293	1.1841149859257296e-30	4.209202444064335e-29
HEATR5B	2p22.2	-0.25922852190450413	1.3020790998626568e-30	4.6194389755048834e-29
MYO5A	15q21.2	0.2592081988067804	1.3162427281295095e-30	4.660531604816212e-29
RGS18	1q31.2	0.25893760266614124	1.5200472083517064e-30	5.371626710061666e-29
LRP8	1p32.3	0.2589067235436448	1.5452081682331277e-30	5.449876777725356e-29
CCL7	17q12	0.25884942592513027	1.5929947432190713e-30	5.607465706247561e-29
CYBA	16q24.2	0.2587352490895784	1.6926321957869087e-30	5.946605484731517e-29
GRN	17q21.31	0.2583681487429472	2.056782669751289e-30	7.211918728226947e-29
CD68	17p13.1	0.25831690514112216	2.1134430803590737e-30	7.396231617272123e-29
ADAM7	8p21.2	0.25831060306239406	2.120517370894103e-30	7.406634948473059e-29
DOCK10	2q36.2	0.2582912315417735	2.1424099109854508e-30	7.468656017871674e-29
GMIP	19p13.11	0.2581163914145843	2.3504251541136986e-30	8.17803033390851e-29
RGL4	22q11.23	0.2581116200911979	2.3563740739643354e-30	8.182962120701533e-29
IRAK1	Xq28	0.25804278668909564	2.4438762822313405e-30	8.470540864593771e-29
ELF4	Xq26.1	0.2577267135659792	2.888883686583157e-30	9.993766592398208e-29
OVOL2	20p11.23	-0.25754495951668077	3.180252497558607e-30	1.0980688260212873e-28
BCKDHB	6q14.1	-0.2575074206214661	3.243968047375159e-30	1.1179308206011572e-28
NBEA	13q13.3	-0.25740946023019634	3.4162627321455354e-30	1.1750642365158872e-28
CMC2	16q23.2	0.25739025964926837	3.451081799599529e-30	1.1847839379689791e-28
PITPNM2	12q24.31	0.2573644502948719	3.498440551217132e-30	1.1987635573791077e-28
CCL22	16q21	0.25733174451067053	3.559380724083847e-30	1.217335172642161e-28
GBP6	1p22.2	0.2573013390420231	3.6169785119596916e-30	1.2346956137801157e-28
IFNB1	9p21.3	0.2572453307338259	3.7255063084726915e-30	1.2693432626113182e-28
HLA-DQA1	6p21.32	0.2572311092121336	3.753573731389201e-30	1.2764978237556724e-28
MASTL	10p12.1	0.2570231620075096	4.1887493067793856e-30	1.4218126876282358e-28
TTC39B	9p22.3	0.25693625092198186	4.3851283006511054e-30	1.4856781773575547e-28
CDC25B	20p13	0.2566706397855289	5.043661384080084e-30	1.7055887129909768e-28
DCANP1	5q31.1	0.25634309855308174	5.9921107069141936e-30	2.0225333672047947e-28
IMPDH2	3p21.31	-0.25603388137570815	7.049016757630739e-30	2.3748347874868633e-28
TEX11	Xp11	0.2558079400166577	7.936282135968144e-30	2.6686966443510677e-28
RAB33A	Xq26.1	0.25580445080011516	7.950818444240084e-30	2.6686966443510677e-28
INTU	4q28.1	-0.2557874254400762	8.022126815529092e-30	2.6876357334846815e-28
TIGIT	3q13.31	0.2557026684987452	8.38666698556788e-30	2.804563563433051e-28
AHNAK	11q12.3	-0.25559440478551976	8.876290461748789e-30	2.9628105944225436e-28
PATL1	11q12.1	0.25521395064597824	1.0832640807406967e-29	3.6091481125489855e-28
WDR19	4p14	-0.25521001839050705	1.0854945645038849e-29	3.6099191244587756e-28
IL1RN	2q14.1	0.2550386931236794	1.1872261603165342e-29	3.940979779962495e-28
PTPN22	1p13.2	0.25499382426057293	1.215395877850549e-29	4.027086011417471e-28
ZBTB32	19q13.12	0.2549223876595696	1.2616190321423797e-29	4.172585436341959e-28
ERAP2	5q15	0.254867180778312	1.2985310638023783e-29	4.286814250483244e-28
CYB5D2	17p13.2	-0.2548618758091377	1.3021339329507294e-29	4.289205988137743e-28
SLC25A28	10q24.2	0.254859125023635	1.304006029176886e-29	4.289205988137743e-28
SH3PXD2A	10q24.33	-0.2547322671673328	1.3933034951997717e-29	4.574595366603177e-28
MAL	2q11.1	0.2545000749112362	1.5727354853656689e-29	5.15434798452509e-28
FOXN2	2p16.3	0.25449557908962256	1.5764268173660186e-29	5.157086135506442e-28
NEK11	3q22.1	-0.2542888634099572	1.7557596026610765e-29	5.733364720588376e-28
TMEM51	1p36.21	0.25414222422443455	1.8950984006055973e-29	6.177199804717667e-28
PTPRC	1q31.3-q32.1	0.25399672420106173	2.0441821887805544e-29	6.651142696396261e-28
APPL2	12q23.3	-0.2539836714577321	2.058111597874093e-29	6.684420725613377e-28
VAMP5	2p11.2	0.253756755685451	2.3158705376346047e-29	7.508077229552189e-28
TRAK1	3p22.1	-0.25339260331781505	2.79798233657403e-29	9.05483244334298e-28
TRIM13	13q14.2	-0.2533056733194821	2.92705947189445e-29	9.455606429958852e-28
IL7	8q21.13	0.2532169705505278	3.0648539732547463e-29	9.883059473041822e-28
FCAR	19q13.42	0.2532130590984325	3.0710760444215764e-29	9.88547080395095e-28
REEP6	19p13.3	-0.252600484229543	4.217376265245972e-29	1.3551135337688927e-27
RASGRP3	2p22.3	0.2523799383787965	4.7265657907001873e-29	1.5160270878945643e-27
CTRL	16q22.1	0.2522371901390767	5.088161892215816e-29	1.6291139618729293e-27
TLR3	4q35.1	0.2521537817842114	5.312000971564151e-29	1.6977719211416893e-27
STK17B	2q32.3	0.2516360856597348	6.936695007385306e-29	2.2131243541230363e-27
ORAI1	12q24.31	0.25150285407412454	7.429087259668138e-29	2.366039818960974e-27
TMEM254	10q22.3	-0.251300076201054	8.245765195297207e-29	2.6215145756457215e-27
GRIK1-AS1	21q21.3	-0.25124705200315794	8.473610579058227e-29	2.6892172203274772e-27
GPR183	13q32.3	0.25108392723338335	9.214424834325878e-29	2.9191944501448544e-27
TSPAN9	12p13.33-p13.32	-0.25105729546125344	9.341322063381338e-29	2.954213552023471e-27
NLRC4	2p22.3	0.2505925838808194	1.1856242021082302e-28	3.743007314977347e-27
FASLG	1q24.3	0.2504055453626513	1.3048455267886622e-28	4.112199044109889e-27
SERPING1	11q12.1	0.25033356106528926	1.353832089134131e-28	4.259146318046017e-27
KBTBD8	3p14.1	0.2503146237511205	1.3670193422188374e-28	4.293153962050046e-27
NOP53	19q13.33	-0.2502690912656975	1.3992499268113787e-28	4.385829830536192e-27
CD70	19p13.3	0.25026610970216273	1.401386539051602e-28	4.385829830536192e-27
REEP5	5q22.2	-0.2500201246211908	1.5892690676649384e-28	4.965228516244543e-27
KYNU	2q22.2	0.2500004604914054	1.6053241476260783e-28	5.0067259858085876e-27
AKNA	9q32	0.24997570565506846	1.625764381183689e-28	5.06173330955432e-27
DUSP2	2q11.2	0.24950508571000649	2.067312732095591e-28	6.425392997621719e-27
GAB3	Xq28	0.24932039901797243	2.27141239975685e-28	7.047622871960343e-27
APOBEC3C	22q13.1	0.2491508620869579	2.476292144903927e-28	7.670134400115801e-27
DEF6	6p21.31	0.24912427705806375	2.5100396560005293e-28	7.761352073297527e-27
DYNC2H1	11q22.3	-0.24903470024533414	2.6271411076976423e-28	8.109557969710089e-27
REEP1	2p11.2	-0.24894554467885438	2.749066215530108e-28	8.47143988396633e-27
SYK	9q22.2	0.24893300297076482	2.7666617403290025e-28	8.496748740240691e-27
EEF1AKMT1	13q12.11	-0.24893298310509215	2.766689699447074e-28	8.496748740240691e-27
ITGA4	2q31.3	0.24884170403956493	2.8981590725728797e-28	8.8853916014467e-27
MS4A6A	11q12.2	0.2487985440995566	2.962460277436692e-28	9.067136896601998e-27
PTPN6	12p13.31	0.2486977922518735	3.1181196160311976e-28	9.527411848780264e-27
APH1B	15q22.2	-0.2486568602539985	3.1836501770243123e-28	9.71120859741639e-27
PIR	Xp22.2	0.24852010104618152	3.412654496314478e-28	1.0392194754544156e-26
CDCA5	11q13.1	0.24825808028565913	3.8979689791353383e-28	1.1850088186064974e-26
HLA-A	6p22.1	0.2482312079985123	3.9514532681384573e-28	1.1992494641351977e-26
ASPHD2	22q12.1	0.24814664234694228	4.124556935928382e-28	1.2496853884059515e-26
SLAMF7	1q23.3	0.24790378336929475	4.664584184223624e-28	1.4109390485546098e-26
PAG1	8q21.13	0.24777769287746526	4.972024982233845e-28	1.5014185138658656e-26
KATNIP	16p12.1	-0.24751589227074267	5.6759515095275575e-28	1.7111240794498937e-26
TCL1A	14q32.13	0.2472865144338714	6.373333163165078e-28	1.9181608376739163e-26
MAPT	17q21.31	-0.24723736542781158	6.533466626257808e-28	1.9630838658396588e-26
GLCE	15q23	-0.2470842560371233	7.058316980492694e-28	2.117260598567061e-26
APOL1	22q12.3	0.24685799656507174	7.911317339797134e-28	2.3691968245780536e-26
MELK	9p13.2	0.24659357715936855	9.038344973444018e-28	2.702225720702849e-26
CSF1R	5q32	0.24634928860153188	1.0220313533772854e-27	3.0476944028871377e-26
VIPR1	3p22.1	-0.24634786820737542	1.022761550642156e-27	3.0476944028871377e-26
CLBA1	14q32.33	-0.24611959134448885	1.1470906576620979e-27	3.4125474622837173e-26
CCNYL1	2q33.3	0.24577508553978672	1.3636150189841158e-27	4.050026317897231e-26
MAN2B1	19p13.13	0.2454734223667385	1.5861750127787298e-27	4.7033084369061255e-26
CLEC7A	12p13.2	0.24537806154977282	1.6637515743049034e-27	4.925250152261958e-26
LRRC25	19p13.11	0.24524094333686589	1.781930725472002e-27	5.266465636755059e-26
PCCA	13q32.3	-0.2449852861361616	2.024920188692631e-27	5.974838033890773e-26
TIFAB	5q31.1	0.244969530416094	2.0409258685658993e-27	6.012241327008648e-26
P2RY10	Xq21.1	0.2449218547448437	2.090125471165924e-27	6.147147517640759e-26
IL20RA	6q23.3	-0.24482384200891502	2.1949927097860837e-27	6.44506965094587e-26
POMT2	14q24.3	-0.24477249694789563	2.2519926893099214e-27	6.601701945382883e-26
NAXD	13q34	-0.24474815446331658	2.2795262828978857e-27	6.671585999444087e-26
MICU2	13q12.11	-0.24454387535705963	2.524124835813041e-27	7.375509107623283e-26
GSDMD	8q24.3	0.24442203302981122	2.682216890741017e-27	7.824793636995361e-26
RUBCNL	13q14.13	0.24439650176125796	2.7165671377968473e-27	7.912220866828301e-26
TLR7	Xp22.2	0.24421778056836352	2.9695377262505808e-27	8.635090541164731e-26
PANK2	20p13	0.243804037198435	3.6482666284296684e-27	1.0590898525633214e-25
PTTG1	5q33.3	0.24380095827342407	3.653854126409066e-27	1.0590898525633214e-25
WDR6	3p21.31	-0.24370986556216118	3.823057096763718e-27	1.106358414316654e-25
CD79A	19q13.2	0.24349466783705215	4.2542428133600995e-27	1.2291698675785068e-25
PIBF1	13q21.33-q22.1	-0.24340598769902716	4.445643215449257e-27	1.2824189326610652e-25
FOXA1	14q21.1	-0.24313224827148097	5.091927365971223e-27	1.466507565784822e-25
BBOF1	14q24.3	-0.2428969473090961	5.721285379617722e-27	1.6451428564512232e-25
MTHFD1L	6q25.1	0.2428843713380508	5.75701121897571e-27	1.6527839203857452e-25
CSAG2	Xq28	0.24258390233206176	6.679484872756884e-27	1.9145736163848226e-25
LIME1	20q13.33	0.24250851739186247	6.933029647089585e-27	1.9819043739763558e-25
PRKCQ-AS1	10p14	0.24250755246744693	6.93633605245906e-27	1.9819043739763558e-25
EFCAB6	22q13.2-q13.31	-0.24226954154479766	7.801503574380282e-27	2.2241056536277845e-25
PIM1	6p21.2	0.2422676908731014	7.808633206335227e-27	2.2241056536277845e-25
ERBB3	12q13.2	-0.24222894297917988	7.959399103228666e-27	2.263477622143358e-25
METTL25B	1q23.1	-0.24196235853571377	9.077794707799189e-27	2.5774656734817257e-25
SH3BGRL3	1p36.11	0.2419056007374847	9.335302521461424e-27	2.6464190413273216e-25
LIMCH1	4p13	-0.2416801080793126	1.0431820180633234e-26	2.952630232317789e-25
TRIM47	17q25.1	0.24142419079445282	1.1831481998310285e-26	3.3435508908526934e-25
PLEKHG3	14q23.3	-0.24137716723979086	1.2108188848127223e-26	3.416401159679397e-25
STK38	6p21.31	0.2413050220056675	1.254523406875612e-26	3.534194022053011e-25
SECISBP2	9q22.2	-0.2411985720992394	1.3218782896445795e-26	3.718143014704333e-25
ADPRS	1p34.3	0.24118490013453364	1.3307846638911008e-26	3.7373731664923015e-25
IFT46	11q23.3	-0.24112022005591077	1.3737318990623028e-26	3.851995439948302e-25
NEDD4L	18q21.31	-0.2410393706560943	1.429350782992874e-26	4.001738982834933e-25
RABEP1	17p13.2	-0.24102440876685344	1.4398854763717107e-26	4.0249925591827167e-25
MOV10	1p13.2	0.24095990080429733	1.4861933675832726e-26	4.148018521146636e-25
CTNNBL1	20q11.23	0.24093769307052193	1.5024744430192586e-26	4.186988193216323e-25
ZBTB4	17p13.1	-0.24089938068694725	1.5309786424377662e-26	4.259847815892325e-25
THUMPD1	16p12.3	-0.24086476342925828	1.557194030029421e-26	4.326124583734044e-25
ZNF438	10p11.23	0.24082441662249612	1.5883099746785035e-26	4.405791324538313e-25
KIAA0753	17p13.1	-0.2408005400591269	1.6070131503943638e-26	4.45083488800942e-25
PLEKHF1	19q12	0.2406437422925737	1.735375211218325e-26	4.798990132340047e-25
MYO5C	15q21.2	-0.24054238010294796	1.8237077930299177e-26	5.035552802222363e-25
SNX8	7p22.3	0.24036551018098334	1.988635329315462e-26	5.4825613399662e-25
SEC14L1	17q25.2-q25.3	0.24019841260362199	2.157990429954988e-26	5.940394997580362e-25
RAI1	17p11.2	-0.23994824241459897	2.4385907983133325e-26	6.7025985747248345e-25
RAB27B	18q21.2	-0.2398040981541342	2.6163780366472364e-26	7.180327444646777e-25
AURKA	20q13.2	0.2395740775432011	2.9270329656354886e-26	8.020692153785381e-25
ST8SIA4	5q21.1	0.23950732681024475	3.023836413286897e-26	8.273399689565876e-25
WNT10A	2q35	0.2392696178820894	3.395035806866602e-26	9.274970741361134e-25
CXCR5	11q23.3	0.23915305932194145	3.593201447892159e-26	9.801515369491934e-25
TOX2	20q13.12	0.23913502214126073	3.624874171409723e-26	9.872998157966331e-25
ARRB1	11q13.4	-0.23905568138993463	3.7675096052727227e-26	1.0246037417472112e-24
SPRED2	2p14	-0.23903499721980712	3.805599423425816e-26	1.0334062314018553e-24
CEBPB	20q13.13	0.2389618606448968	3.9433643537415814e-26	1.069208310808791e-24
TNFRSF10A	8p21.3	0.23895283418566376	3.96070604036112e-26	1.0723002950051142e-24
NFE2L3	7p15.2	0.23888852559544074	4.086461527030229e-26	1.1046904529208364e-24
DOK2	8p21.3	0.23882540839208338	4.2137310269463456e-26	1.137392449695024e-24
NT5DC1	6q22.1	-0.23850511834169436	4.9226235022601176e-26	1.3267572418479582e-24
GLT8D1	3p21.1	-0.23842520159341532	5.1171794867954185e-26	1.3771390040618727e-24
COA5	2q11.2	-0.23826241130313044	5.537354120711062e-26	1.4879991177351244e-24
CLECL1	12p13.31	0.23824539792777463	5.583192120320397e-26	1.4980874191492678e-24
IRAG2	12p12.1	0.23806817433438138	6.083598333084212e-26	1.6299349955316722e-24
RHOF	12q24.31	0.23794038124950326	6.471755391843846e-26	1.7313623535691284e-24
KLHL36	16q24.1	0.2378272965962694	6.835633171210561e-26	1.8260039024514835e-24
CD19	16p11.2	0.2377681021635632	7.03411174871753e-26	1.876248005293075e-24
RBM5	3p21.31	-0.2376189330966875	7.559948698763264e-26	2.01353323897149e-24
DDAH1	1p22.3	-0.2374578372860909	8.171606811863477e-26	2.1732382298767403e-24
TMCO3	13q34	-0.2374522239060647	8.193781339423889e-26	2.1759309327546557e-24
SH3BP4	2q37.2	-0.23741819179218754	8.329499948481514e-26	2.208724083255201e-24
LRBA	4q31.3	-0.23736500351151246	8.546084255870027e-26	2.262832690505879e-24
RUNDC1	17q21.31	-0.23734623941616767	8.623815565483494e-26	2.2800711783528687e-24
CD274	9p24.1	0.23705574100943205	9.920508962060325e-26	2.6190723806562188e-24
RAB5IF	20q11.23	0.23703898916730468	1.0000910148985428e-25	2.636444313436188e-24
LEAP2	5q31.1	-0.23683841181586207	1.1015193460646622e-25	2.8995971357486402e-24
CLEC4A	12p13.31	0.2363566270793766	1.3886798579831648e-25	3.6501864447540015e-24
TMEM30B	14q23.1	-0.2361769045206449	1.513824239581294e-25	3.973348563714972e-24
SH2B3	12q24.12	0.23597595033071952	1.667011415833439e-25	4.369069977811356e-24
CCDC66	3p14.3	-0.23596711617117522	1.6740869912658458e-25	4.381255491054876e-24
APOC1	19q13.32	0.23579907904085193	1.8144803685604312e-25	4.741807018156913e-24
NCOA7	6q22.31-q22.32	0.2357456166342945	1.861546448445865e-25	4.857775399716103e-24
LST1	6p21.33	0.23570605335222222	1.897152782549848e-25	4.943547611440859e-24
NAPSA	19q13.33	0.2356932341632363	1.908833882902238e-25	4.966818769084815e-24
TBCK	4q24	-0.23559866141457295	1.9972396852682466e-25	5.189374710298417e-24
SHC2	19p13.3	-0.2355337299468579	2.0602725442883585e-25	5.34546000068379e-24
GPRIN3	4q22.1	0.23532724117168133	2.27410946237085e-25	5.891803252724936e-24
PDCD1LG2	9p24.1	0.23523626264405095	2.375166350743705e-25	6.144807157840949e-24
NRAS	1p13.2	0.23521353541780707	2.4010977091610287e-25	6.2030075010057024e-24
PURA	5q31.3	-0.23517757232011674	2.4427048690556e-25	6.301480646486575e-24
FEN1	11q12.2	0.23510763523715708	2.525672655029778e-25	6.506219230317793e-24
FAM168B	2q21.1	-0.2349191001935367	2.7634945763300165e-25	7.108715820422712e-24
SPATA7	14q31.3	-0.2347126525367378	3.0493956938874474e-25	7.832999635877599e-24
MED8	1p34.2	0.23464710571081931	3.1461530756590067e-25	8.070061397762833e-24
MRTFB	16p13.12	-0.2346011092278838	3.2158600793799164e-25	8.237163306871281e-24
UBE4B	1p36.22	-0.2344470100261596	3.460727670505282e-25	8.851815902830649e-24
DOCK8	9p24.3	0.2342393855224799	3.820069560884572e-25	9.75711685013488e-24
SLCO2B1	11q13.4	0.2341172088650137	4.0485409890824855e-25	1.0326066833453604e-23
SIRPA	20p13	0.23409441421494098	4.092640751524979e-25	1.0423823228637247e-23
RABL2B	22q13.33	-0.23404568166441847	4.188523042132901e-25	1.0652618494319964e-23
CA8	8q12.1	-0.23404279622412458	4.19426943707027e-25	1.0652618494319964e-23
CGNL1	15q21.3	-0.23390919365808516	4.469065118936605e-25	1.133460364013444e-23
SIGLEC9	19q13.3-q13.4	0.2335550703498902	5.286690319920861e-25	1.3389488611098305e-23
SENP5	3q29	0.23319509718349268	6.269488972008336e-25	1.585636300511576e-23
GLS	2q32.2	-0.23312992836975377	6.465830297798787e-25	1.6330064827643426e-23
ENOSF1	18p11.32	-0.23270692051012995	7.896823839660233e-25	1.9916319119634706e-23
C1ORF54	1q21.2	0.23268277142986676	7.987376638246653e-25	2.011660353325775e-23
AKR7A2	1p36.13	-0.23266341470989493	8.060700932583605e-25	2.0272999643536873e-23
UBASH3B	11q24.1	0.2325749416975377	8.40441584132354e-25	2.110805859007239e-23
PUM2	2p24.1	-0.2324093760203265	9.087072522891426e-25	2.279088272477408e-23
MMP9	20q13.12	0.2323796209094936	9.215450762601927e-25	2.308080580736e-23
RCOR3	1q32.2-q32.3	-0.23227041257044465	9.702206426483249e-25	2.426626643343968e-23
LCK	1p35.2	0.23208123275804166	1.060636609990746e-24	2.6490976352991553e-23
MYO5B	18q	-0.23190436320669813	1.152692481372054e-24	2.8750443133448276e-23
KLRC3	12p13.2	0.23169335427058024	1.2729106028966918e-24	3.166827816587076e-23
FPR1	19q13.41	0.23169289602617396	1.2731847352099995e-24	3.166827816587076e-23
GARNL3	9q33.3	-0.23167940722524333	1.28128027737454e-24	3.1825803643506797e-23
TTC9C	11q12.3	0.231652724977807	1.2974444910145596e-24	3.21830393114573e-23
AVP	20p13	-0.23156417038059532	1.3525516933823493e-24	3.350394853099927e-23
FCGR2A	1q23.3	0.23146011831229293	1.4202695401600204e-24	3.5133188159191304e-23
CCDC191	3q13.31	-0.2313808794516296	1.474080148091129e-24	3.641441766652477e-23
PCED1B	12q13.11	0.23137291884957858	1.4795964435344617e-24	3.6500754887083755e-23
RALGAPA1	14q13.2	-0.23131146673488917	1.5228730533419625e-24	3.751710995531945e-23
AKIRIN2	6q15	0.2310606925521474	1.7128502698760136e-24	4.2139850372508245e-23
LYAR	4p16.3	0.2309848694098567	1.7747798158040553e-24	4.360404614121038e-23
ZC3H14	14q31.3	-0.23084372379368642	1.8960233855242873e-24	4.651955203233367e-23
SUCNR1	3q25.1	0.23071374472272482	2.0149089680223283e-24	4.936937061675333e-23
CTSZ	20q13.32	0.23067315069602892	2.0535288101023536e-24	5.024745698215217e-23
SIGLEC5	19q13.41	0.23060408454641473	2.1209269968858164e-24	5.1826386616730816e-23
HLA-DRA	6p21.32	0.23056513161465875	2.1599001429314398e-24	5.2707401055481e-23
ARRDC5	19p13.3	0.2303790487005394	2.3560840365532164e-24	5.741722743870174e-23
PIGV	1p36.11	-0.2302892755709778	2.4569383117038458e-24	5.979432888510519e-23
IGHG1	14q32.33	0.23024972993905363	2.5027100534427886e-24	6.082629629215326e-23
GFM1	3q25.32	-0.23011613342444212	2.6636718950484025e-24	6.465132672148394e-23
HTRA4	8p11.22	0.22997758695103773	2.8414222401461455e-24	6.88730239094753e-23
IGF1R	15q26.3	-0.2299458270185386	2.883795233853208e-24	6.980639991008208e-23
RPS6KA5	14q32.11	-0.22978266847629567	3.1115346799460548e-24	7.521833099125282e-23
UBE2C	20q13.12	0.2297694146988595	3.130797836809061e-24	7.558281729558561e-23
BIN1	2q14.3	0.2297193878406979	3.2045768482436195e-24	7.726067920638623e-23
ADRM1	20q13.33	0.22953592665467262	3.49017186736827e-24	8.403403144124831e-23
CLEC12A	12p13.31	0.22914552942677396	4.184422167096452e-24	1.0061557322693439e-22
HNRNPDL	4q21.22	-0.22911191556531363	4.250230522940159e-24	1.0206205157347524e-22
ADORA3	1p13.2	0.22888284736523984	4.726794458618393e-24	1.133551850381553e-22
HLA-DPA1	6p21.32	0.22886907364865125	4.757078679693711e-24	1.1393014164178914e-22
ECE2	3q27.1	0.22885801622678792	4.781529488512805e-24	1.1436405232260164e-22
ATG14	14q22.3	-0.22829023776419188	6.2192214004661956e-24	1.48553836044469e-22
CIPC	14q24.3	-0.2281508691777042	6.63304641997293e-24	1.5822926321251149e-22
FCHSD2	11q13.4	0.2281012717763478	6.786795823604483e-24	1.6168332319610786e-22
DNAJB11	3q27.3	0.22792419189195753	7.365067246921487e-24	1.7522843787207933e-22
OSM	22q12.2	0.2278625054225586	7.577751775941118e-24	1.8005137048676935e-22
VPREB3	22q11.23	0.22767037377819815	8.279906701496959e-24	1.964764194686361e-22
SH3RF1	4q32.3-q33	-0.22745124542665776	9.159566417946685e-24	2.1706489550561843e-22
TTC12	11q23.2	-0.2273916692085438	9.414313912039286e-24	2.2280954210171094e-22
PHF23	17p13.1	-0.22721815896960465	1.0196873373153126e-23	2.410145803303654e-22
INPP4A	2q11.2	0.227213443186554	1.0219017341919197e-23	2.4122224203970833e-22
NUP93	16q13	0.22694242649845495	1.1574881089484482e-23	2.7287102181972685e-22
TMEM91	19q13.2	-0.22678226286343023	1.2458320684067041e-23	2.9330278508121945e-22
NEK1	4q33	-0.2267795128224017	1.2474057976651707e-23	2.9330278508121945e-22
SLC37A2	11q24.2	0.226695783075813	1.2962739344409874e-23	3.043968102488342e-22
RBMS2	12q13.3	0.2266191765323049	1.342641731949831e-23	3.1487564150064996e-22
DNAI4	1p31.3	-0.22651517493615786	1.4082274070664873e-23	3.298284113723298e-22
COQ6	14q24.3	-0.22649729628593734	1.4198171210933884e-23	3.3211214472415037e-22
CLHC1	2p16.1	-0.22647723535341202	1.4329338791211737e-23	3.3474670102419346e-22
TMTC4	13q32.3	-0.22635913146693037	1.512622423900725e-23	3.5256989489155826e-22
PFAS	17p13.1	-0.22635839389444276	1.5131336169063996e-23	3.5256989489155826e-22
NCR3	6p21.33	0.22631753680871222	1.5417192532709563e-23	3.586786351493014e-22
NFKB2	10q24.32	0.22631526660357706	1.5433231781537666e-23	3.586786351493014e-22
SPIB	19q13.33	0.2260896246941312	1.711261259284687e-23	3.971973755804997e-22
CENPN	16q23.2	0.22592645896045285	1.8438460345370934e-23	4.274219729354408e-22
LILRA3	19q13.4 alternate reference locus	0.225918676485861	1.8504177670614084e-23	4.28395436379422e-22
CDK12	17q12	0.22586932781066982	1.8926318782195067e-23	4.376075090510608e-22
PPP1CB	2p23.2	-0.22573936628789704	2.0084179017017788e-23	4.637853001142036e-22
METTL25	12q21.31	-0.22556259742115625	2.1772282794870235e-23	5.021250098464453e-22
JAK2	9p24.1	0.22554454102431842	2.1952426089237353e-23	5.056338141829695e-22
ATF5	19q13.33	0.2254303015929655	2.3126832830347186e-23	5.320055378986109e-22
HS3ST1	4p15.33	0.2253098655081734	2.4432280559076697e-23	5.613207663305432e-22
UBE2S	19q13.42	0.22525146689740638	2.5091271592823114e-23	5.750966773647396e-22
WIPF1	2q31.1	0.2252510891495623	2.5095590971503757e-23	5.750966773647396e-22
EMP3	19q13.33	0.22523289514138306	2.5304504726639712e-23	5.791492349222559e-22
PRR36	19p13.2	-0.22507789151659197	2.715555640234542e-23	6.207278955867767e-22
SLC25A12	2q31.1	-0.22495267590092785	2.8748191450875996e-23	6.563019484449036e-22
RASSF5	1q32.1	0.22491395727649502	2.9259112487576485e-23	6.67122542046283e-22
STAP1	4q13.2	0.22489261055543286	2.954462958531564e-23	6.72783002587175e-22
CD79B	17q23.3	0.22482723849261685	3.0436252961438325e-23	6.922139244051049e-22
CREB3L4	1q21.3	-0.2244706015544291	3.579020433286042e-23	8.12955358292822e-22
RIN3	14q32.12	0.22433251446617172	3.810478099484521e-23	8.64442380910697e-22
PLEKHA6	1q32.1	-0.2242355032382992	3.9818814867180005e-23	9.02193423929155e-22
TRIM38	6p22.2	0.2239524169657302	4.526871398191158e-23	1.024389018903959e-21
DYSF	2p13.2	0.22379546634424108	4.8601789132005556e-23	1.0984369313463784e-21
P4HTM	3p21.31	-0.22360754982774445	5.291306225592151e-23	1.1943800977717883e-21
SORBS2	4q35.1	-0.22331109468849672	6.049567520621574e-23	1.3638338362969337e-21
SUCLG2	3p14.1	-0.22324475622474801	6.233440038804092e-23	1.4035344167172602e-21
PLAUR	19q13	0.22317777787073134	6.42469361354967e-23	1.4447959809897876e-21
CCNE1	19q12	0.2230398060428146	6.837148380709735e-23	1.5356371325728407e-21
MST1	3p21.31	-0.22278569932413628	7.666477351971426e-23	1.719767056172671e-21
CARD17	11q22.3	0.22277879109646329	7.690360986146558e-23	1.722984350965689e-21
ZMYND10	3p21.31	-0.22273516631909537	7.842892858627227e-23	1.7549809075723726e-21
ORC6	16q11.2	0.22264297242111755	8.175158073456653e-23	1.827066887258419e-21
HMGA1	6p21.31	0.22251181821286883	8.671957420582381e-23	1.9357009530392663e-21
BTRC	10q24.32	-0.22234584805011448	9.343636955408264e-23	2.0830542733427463e-21
RRAGC	1p34.3	0.22233763087783548	9.378196721103987e-23	2.0881809665807126e-21
SPSB3	16p13.3	-0.22216355728331405	1.0140760085730957e-22	2.2551951432035665e-21
ARHGAP22	10q11.22-q11.23	0.22210629240361748	1.0404784846728316e-22	2.3110652492277976e-21
PKP4	2q24.1	-0.22206897630687755	1.0580481263434691e-22	2.3472030793010277e-21
RPS6KB2	11q13.2	0.2219392841968405	1.1214245825186917e-22	2.484746639401538e-21
TTYH3	7p22.3	0.22191848549675092	1.1319318274137418e-22	2.504954036695754e-21
LILRB1	19q13.42	0.22171893765133074	1.237821400826407e-22	2.7359337645193706e-21
CRIPAK	4p16.3	-0.22167283333922483	1.2636471514013503e-22	2.789601498778189e-21
CYCS	7p15.3	-0.22165889789957835	1.2715575870009808e-22	2.8036369848673638e-21
PTTG3P	8q13.1	0.2216252894784954	1.290837437009138e-22	2.8426759070135384e-21
TMEM170A	16q23.1	0.22161208154420306	1.2984932113986612e-22	2.8560524252663856e-21
KLRC1	12p13	0.22159719420636878	1.3071762739933923e-22	2.8716531819674794e-21
AIF1	6p21.33	0.22156345524898446	1.3270677021910193e-22	2.911809060287415e-21
CDKN2D	19p13.2	0.22152993607323027	1.3471259609366474e-22	2.9522330828390752e-21
POU2AF1	11q23.1	0.22146296411657018	1.3881051195255003e-22	3.038351787683816e-21
JAML	11q23.3	0.22124660653031483	1.529101679796782e-22	3.3429198709165e-21
HDHD2	18q21.1	-0.22120478343105685	1.5579473428665479e-22	3.401863738510777e-21
ELMO1	7p14.2-p14.1	0.22119842682815186	1.562378395995081e-22	3.4074189703960356e-21
PHF19	9q33.2	0.22090556912593365	1.7806207367541838e-22	3.878703168191441e-21
ARL9	4q12	0.2206305254903715	2.0129284962170515e-22	4.379453347552712e-21
BCL11B	14q32.2	0.22061290948031276	2.0287891066617737e-22	4.408649059939628e-21
GRTP1	13q34	-0.2205827514156815	2.0562293972897668e-22	4.462907506761852e-21
CD46	1q32.2	-0.2203946204196276	2.2358859993756814e-22	4.8470143309395026e-21
C9ORF152	9q31.3	-0.22037250994716043	2.25799439820333e-22	4.889072283304044e-21
KDM4B	19p13.3	-0.22025201340684972	2.3823337439209886e-22	5.152117694338349e-21
NPAS1	19q13.32	-0.2202103228765169	2.426911508576421e-22	5.242244978692943e-21
ANXA2R	5p12	0.2200733936558016	2.5792077574464456e-22	5.5633253782554396e-21
SUOX	12q13.2	-0.22007120418294518	2.5817181675590093e-22	5.5633253782554396e-21
TMEM101	17q21.31	-0.22001011287849645	2.652747064352484e-22	5.709571691069983e-21
CSK	15q24.1	0.21999489736316125	2.670736166816249e-22	5.7414468690914076e-21
POP5	12q24.31	-0.2199243589094036	2.7557214892024255e-22	5.917100909871273e-21
C5	9q33.2	-0.21992062126767178	2.760298492358342e-22	5.9198895694782585e-21
LY86	6p25.1	0.21985335308575485	2.8439701519781753e-22	6.092101186764163e-21
DOK3	5q35.3	0.21960806750393594	3.17087121824491e-22	6.784311902733007e-21
DNAL4	22q13.1	-0.21945801196031126	3.388896270371229e-22	7.242211698267888e-21
MAP2K7	19p13.2	-0.21938599131004463	3.4987409388059887e-22	7.468116297040018e-21
C21ORF91	21q21.1	0.21930975964176988	3.6188447744787925e-22	7.715359969012756e-21
VAMP2	17p13.1	-0.2192883877242037	3.653242116897116e-22	7.779510158835864e-21
TMC6	17q25.3	0.21910050023958957	3.969894904244849e-22	8.443858914117018e-21
CTSA	20q13.12	0.21881051078391162	4.512651172246852e-22	9.586994690403957e-21
SPTBN4	19q13.2	-0.21879739227265382	4.538867401362421e-22	9.631359287168343e-21
SHROOM3	4q21.1	-0.21877696978590416	4.579980018863933e-22	9.707192392094472e-21
IL37	2q14.1	0.21858488681515129	4.985134697261938e-22	1.0553524309865893e-20
BRI3	7q21.3	0.2183895626924751	5.433449024873263e-22	1.1489136123086812e-20
IL1R2	2q11.2	0.21836446222005934	5.493877439139367e-22	1.1603326174968269e-20
PWWP3A	19p13.3	-0.21833048786417997	5.576729048864823e-22	1.1764552939766468e-20
TJP1	15q13.1	-0.2182363307665407	5.812857141697663e-22	1.2248375060067258e-20
RAPGEF1	9q34.13	0.21807136756368609	6.250620624369856e-22	1.3150781264752885e-20
IPCEF1	6q25.2	0.21806952573591715	6.25568784274157e-22	1.3150781264752885e-20
FUOM	10q26.3	0.21798561068655584	6.4909132895202765e-22	1.3629408393274086e-20
RPL5	1p22.1	-0.21775801884461388	7.1738184983991185e-22	1.5045855336131392e-20
MRFAP1L1	4p16.1	-0.21770251985238	7.350841511708606e-22	1.5399245477776567e-20
E2F2	1p36.12	0.2175735860416428	7.778941622982811e-22	1.6277187465564727e-20
LRR1	14q21.3	0.21740536611209552	8.374732264816642e-22	1.7503578152553117e-20
ANGEL2	1q32.3	-0.21734789259922602	8.58845522441531e-22	1.792951727658863e-20
TRAF3	14q32.32	0.21732674932221185	8.668428678613516e-22	1.8075575644157376e-20
ANKRA2	5q13.2	-0.2173215566926178	8.688181902960664e-22	1.809586952752753e-20
PNOC	8p21.1	0.21730561742090132	8.749094697206745e-22	1.820174562697689e-20
FYN	6q21	0.21726411200120707	8.909698242250502e-22	1.851453749810812e-20
YEATS2	3q27.1	0.21710097115492116	9.569702302386816e-22	1.9863182089253004e-20
DAPK1	9q21.33	0.21685546158346294	1.0655064678670839e-21	2.209060367019954e-20
PIF1	15q22.31	0.21673421458418993	1.1235111652207333e-21	2.3266473189857802e-20
AURKB	17p13.1	0.21672094318174814	1.1300467390122186e-21	2.3375010324264195e-20
CEP44	4q34.1	-0.21666507142637415	1.1579757655509454e-21	2.392531621775626e-20
DYNC2I1	7q36.3	-0.2166334064364809	1.1741062160690726e-21	2.4230868628314644e-20
RNASE1	14q11.2	0.21658039877310445	1.2016074502783115e-21	2.477012253096547e-20
GIT2	12q24.11	0.2165663291287609	1.2090133365655404e-21	2.4894370389624318e-20
SERPINB8	18q22.1	0.2164072900282242	1.2959307866461332e-21	2.665366531350327e-20
RUNX1	21q22.12	-0.21634742350748135	1.3302251472150251e-21	2.73278790766882e-20
FAM214A	15q21.2-q21.3	-0.2163084336547415	1.353041222259984e-21	2.7765020899512266e-20
AASDH	4q12	-0.216179438208332	1.431319235718803e-21	2.9337982699898005e-20
PEX11G	19p13.2	-0.2159108212536523	1.6089745874555311e-21	3.294202165563717e-20
CEP55	10q23.33	0.21582838300084412	1.667745979383408e-21	3.4106632950968947e-20
DNAI7	12p12.1	-0.21566500001895858	1.7905652069634626e-21	3.6576953062608833e-20
CAMK1G	1q32.2	0.2156565862984581	1.797126580522743e-21	3.666950484867762e-20
KCTD1	18q11.2	-0.21560501490159764	1.837866611454023e-21	3.745845967227624e-20
SHANK2	11q13.3-q13.4	-0.21560056254306953	1.8414263712686515e-21	3.7488700577642965e-20
SEPTIN6	Xq24	0.2154330862338678	1.980393492975131e-21	4.027246136953257e-20
PSMD12	17q24.2	0.215394244143191	2.014076256084749e-21	4.0911348742832845e-20
DOCK1	10q26.2	-0.21538057708862715	2.0260621165251392e-21	4.110857269686625e-20
CRLF3	17q11.2	0.21523673574331992	2.1565650801628575e-21	4.370735377955205e-20
ARMCX5	Xq22.1	-0.2151401015712852	2.248869706329917e-21	4.5527005781284354e-20
CD226	18q22.2	0.21504618350656798	2.3423187681427702e-21	4.736572487695649e-20
MRPL17	11p15.4	0.21495817334432435	2.4333686110957928e-21	4.915186843307363e-20
PLBD1	12p13.1	0.21493662392585197	2.456190216488749e-21	4.955741109425009e-20
TMEM26	10q21.2	-0.21477247307540542	2.6371168862543063e-21	5.3148500816942257e-20
GPR19	12p13.1	0.21469167109826784	2.7309534428797118e-21	5.497832471741565e-20
PRKD2	19q13.32	0.21464835850006425	2.7826039519524128e-21	5.595574851264663e-20
SLFN5	17q12	0.2146158757910644	2.8219722488705974e-21	5.668428795339849e-20
ATP1B1	1q24.2	-0.21439694973420087	3.1020479106695228e-21	6.22408679676336e-20
PHF7	3p21.1	-0.21439037628771762	3.110869122911828e-21	6.234858448561796e-20
S100A8	1q21.3	0.21435269133612972	3.1619208953575226e-21	6.330151610683608e-20
DYNLL2	17q22	0.21433367692150784	3.1879931352749745e-21	6.37528018126196e-20
COQ7	16p12.3	-0.21427628239206548	3.2679871061387693e-21	6.528021146311272e-20
SLFN11	17q12	0.21425936658926192	3.2919398661417364e-21	6.568602221302483e-20
DGKD	2q37.1	-0.21415462247199846	3.444169140433557e-21	6.859750336337801e-20
SPOPL	2q22.1	-0.2141537607292237	3.4454499695749175e-21	6.859750336337801e-20
CCNB2	15q22.2	0.21409570969306702	3.532825443255684e-21	7.025964961928541e-20
FOXM1	12p13.33	0.21405379302368746	3.597274383618999e-21	7.146268516984807e-20
XIRP1	3p22.2	0.21398073752832483	3.712390029336852e-21	7.36685045601812e-20
CLIC3	9q34.3	0.2139758586430446	3.720206234868151e-21	7.374257320444464e-20
CCR2	3p21.31	0.21394617233797208	3.7681168886882865e-21	7.461036707887399e-20
GAMT	19p13.3	-0.2139293285411342	3.795571689680809e-21	7.507166875384014e-20
ACOT9	Xp22.11	0.21385394801583427	3.920881397296139e-21	7.746529132644822e-20
CAPN8	1q41	-0.2137643540796585	4.075145569556266e-21	8.042511332792027e-20
ACP2	11p11.2	0.21370133347425113	4.187233970613321e-21	8.254702078748402e-20
RPH3AL	17p13.3	-0.21367322502728678	4.2382051010351e-21	8.34607499612779e-20
ATL3	11q13.1	0.2135475152002881	4.473770946249275e-21	8.800365549822376e-20
E2F4	16q22.1	0.21343266570506345	4.700272545906874e-21	9.23585654341527e-20
TMBIM6	12q13.12	-0.21338699758810323	4.793454158553249e-21	9.40871686903854e-20
TRADD	16q22.1	0.21327584762708035	5.027943488079075e-21	9.85826313873311e-20
GSTZ1	14q24.3	-0.21303301029377297	5.580410673385202e-21	1.092961561171258e-19
MYCBP	1p34.3	-0.21295817468307332	5.7624572695040536e-21	1.1273938610260477e-19
MAD1L1	7p22.3	0.21288666043627352	5.9419036861836e-21	1.1612434714838036e-19
CRACR2B	11p15.5	-0.21282414432795962	6.103288076284989e-21	1.191493795476263e-19
ZNF302	19q13.11	-0.212807456870563	6.147094027574015e-21	1.1987497186817663e-19
TBX3	12q24.21	-0.21246758324099785	7.11005044475741e-21	1.3850408946216754e-19
BRSK1	19q13.42	0.2124356423396786	7.207868173074692e-21	1.40258279600628e-19
SLC25A19	17q25.1	0.212516857945941	7.294756823392444e-21	1.4179625265535067e-19
FBXL3	13q22.3	-0.21226368585557365	7.75777892710724e-21	1.506343783502178e-19
BCL2L12	19q13.33	0.2120708452621501	8.4238951143803e-21	1.6339280126259874e-19
TWF2	3p21.2	0.21205579176769593	8.478210396470711e-21	1.6426987482775548e-19
EVL	14q32.2	-0.21188519805412465	9.118450869635711e-21	1.764855153310629e-19
VPS35L	16p12.3	-0.21181242446202217	9.40589679052734e-21	1.8185405165240117e-19
BUB1	2q13	0.2117417541720275	9.693598594245735e-21	1.8721604643303687e-19
RCBTB1	13q14.2	-0.21170014087498837	9.867057833456776e-21	1.9036253243222486e-19
VWA8	13q14.11	-0.21168105636408147	9.947631376025205e-21	1.9171219571853058e-19
MEGF9	9q33.2	-0.21164243452875378	1.011268459330136e-20	1.9468535009150954e-19
SLC7A5	16q24.2	0.2114128929096071	1.11509833772497e-20	2.144456419876199e-19
CIP2A	3q13.13	0.2111769954860548	1.2327748761765234e-20	2.368239224893155e-19
CLCN3	4q33	-0.2110961014130678	1.2758894152096032e-20	2.4484602614086093e-19
C12ORF29	12q21.32	-0.21101739560650148	1.3192665872589934e-20	2.5290144408410726e-19
BNIP3L	8p21.2	-0.21099732365095394	1.3305600498074823e-20	2.5479590009993124e-19
IGKC	2p11.2	0.21091399878500192	1.3784729292031936e-20	2.6369135757999227e-19
FTL	19q13.33	0.21084912772642928	1.4169512896029874e-20	2.7076514695926715e-19
ARRB2	17p13.2	0.21062132182104384	1.5606721035449562e-20	2.97913497313053e-19
LINC00938	12q12	-0.21045854926093294	1.6720951650210957e-20	3.18845770749218e-19
POLR2D	2q14.3	0.21043598093747506	1.6881517827389915e-20	3.2156798410021847e-19
SNX1	15q22.31	-0.2103622810827461	1.7416552154957257e-20	3.314100092879011e-19
RPGR	Xp11.4	-0.21009301503736902	1.9517632326525392e-20	3.709993732130479e-19
FBRSL1	12q24.33	-0.20999184399503784	2.0370187485422587e-20	3.867979449124722e-19
TOR1B	9q34.11	0.20996688179947112	2.058613704879023e-20	3.90487881120855e-19
SESN1	6q21	-0.2099403405167278	2.0818228485135465e-20	3.9447593912337487e-19
ASGR1	17p13.1	0.2099290293219621	2.091792358330466e-20	3.958549810772141e-19
SLC43A3	11q12.1	0.20992711426681449	2.0934849204161007e-20	3.958549810772141e-19
BBS1	11q13.2	-0.20982740951116832	2.183500181244169e-20	4.124439986705774e-19
SLC24A1	15q22.31	-0.2098200200220021	2.190321734996988e-20	4.1330020784300535e-19
RSL24D1	15q21.3	-0.20979955054231686	2.2093281201249004e-20	4.164514320794932e-19
STK32B	4p16.2	-0.20965519572559457	2.3480704262428164e-20	4.421423957986734e-19
TICRR	15q26.1	0.2096398798944191	2.363286516976894e-20	4.445440408705078e-19
KCNK12	2p16.3	0.20949474328657403	2.5124002327469692e-20	4.721011800514545e-19
CALR	19p13.13	0.2093614139500144	2.6575545657834458e-20	4.988577998847969e-19
UACA	15q23	-0.20935409650485914	2.66575650883773e-20	4.998777885419702e-19
KIF2C	1p34.1	0.20930281354045127	2.723944276797255e-20	5.102591882822078e-19
MZB1	5q31.2	0.20925560480572267	2.778617485711508e-20	5.199613943728332e-19
ST8SIA6	10p12.33	-0.20920961202457639	2.8329245752642594e-20	5.295750722579918e-19
KARS1	16q23.1	0.2091910648623267	2.855120071537321e-20	5.331722673404442e-19
PMEPA1	20q13.31	-0.20917187836521825	2.8782614331229084e-20	5.3693848098485e-19
NCK1	3q22.3	0.20909316316973758	2.9751571522408635e-20	5.54441567132771e-19
SRSF7	2p22.1	-0.20908539042787844	2.9848981685252866e-20	5.556834136827797e-19
TBC1D8	2q11.2	-0.20904336122603295	3.0381186451544253e-20	5.650087177569373e-19
QDPR	4p15.32	-0.20884326442421014	3.304631398044e-20	6.139406768094501e-19
CHEK1	11q24.2	0.20883956817689397	3.3097656937911034e-20	6.142625786071917e-19
LRRC8C	1p22.2	0.20879875133714698	3.366989192373458e-20	6.242411790131407e-19
MARCHF5	10q23.32-q23.33	-0.20877730107085268	3.397452197219175e-20	6.292429925885524e-19
SLC26A3	7q22.3-q31.1	-0.20877310171594932	3.4034477800042445e-20	6.297075820831624e-19
NIPSNAP2	7p11.2	-0.2087678082540605	3.4110203549023194e-20	6.304626977361933e-19
TESPA1	12q13.2	0.2087647248075872	3.415439055315598e-20	6.306339310929352e-19
TNFRSF21	6p12.3	0.2086806039714743	3.538193141986899e-20	6.526321936465723e-19
IL18R1	2q12.1	0.20856034558234113	3.72128423816748e-20	6.85703579314575e-19
CARD9	9q34.3	0.20853100797183574	3.7673516937737203e-20	6.934845758018944e-19
IL10RB	21q22.11	0.20849685098120982	3.8216968873802715e-20	7.027719184553253e-19
SNX20	16q12.1	0.20840135583499195	3.977776435724414e-20	7.307292662900454e-19
OTULIN	5p15.2	0.2082384522321348	4.258690199340533e-20	7.815388985740991e-19
EHD1	11q13.1	0.20794085431128337	4.823381797923383e-20	8.842703401715782e-19
FARP1	13q32.2	-0.20791695305797925	4.8718182853302777e-20	8.922443671044032e-19
EIF2D	1q32.1	-0.20775946100617868	5.2032124799428606e-20	9.519717422776917e-19
RCSD1	1q24.2	0.20768594584941893	5.36543119454284e-20	9.8065745456533e-19
SH3KBP1	Xp22.12	0.20756287407395946	5.648254525353721e-20	1.0313061700590242e-18
MIB1	18q11.2	-0.2075255856483512	5.736815334388571e-20	1.0464182960443316e-18
DPH3	3p25.1	0.2073108578431001	6.274137779027413e-20	1.1432732594720186e-18
NOSTRIN	2q24.3	-0.20730604369679248	6.286737269398206e-20	1.1444143307539597e-18
TNFAIP8	5q23.1	0.2072767203071705	6.36402333625863e-20	1.1573165499109603e-18
GORASP1	3p22.2	-0.20702571653180424	7.065150807616946e-20	1.2835260893757224e-18
DDX39A	19p13.12	0.2069741587510216	7.218342826443995e-20	1.3100385403007603e-18
ETFDH	4q32.1	-0.20693233663893246	7.345013520778267e-20	1.3316892987772485e-18
CCNA2	4q27	0.2068701453056894	7.537448369799305e-20	1.364981164136665e-18
CCDC96	4p16.1	-0.20686813389406108	7.543754578626603e-20	1.364981164136665e-18
CCL3	17q12	0.20674078115970612	7.953823985437439e-20	1.4377392745648576e-18
KCTD20	6p21.31	0.20661831082712562	8.368908983157151e-20	1.5112575841785184e-18
ANAPC16	10q22.1	-0.20656240450018545	8.565433572066718e-20	1.5452007936501578e-18
KIR2DL4	19q13.42	0.20649668893517067	8.802273338084473e-20	1.5863418357198545e-18
BTD	3p25.1	-0.2064387783374337	9.01633714888252e-20	1.623300261560524e-18
NUB1	7q36.1	0.2064128773279536	9.113735222035542e-20	1.6392015003936038e-18
CCNI	4q21.1	-0.20632259117685378	9.461440584775919e-20	1.7000467072625228e-18
TMEM131L	4q31.3	0.2061068495823817	1.034623654345529e-19	1.8562617405965377e-18
TMEM30A	6q14.1	-0.20610564513723506	1.035139867527253e-19	1.8562617405965377e-18
ATP7B	13q14.3	-0.2060364880300578	1.0652104081391429e-19	1.9082906299778416e-18
TRAK2	2q33.1	-0.20603052439657116	1.0678435277723067e-19	1.910088715035487e-18
GIMAP6	7q36.1	0.2060294250883794	1.0683296058178324e-19	1.910088715035487e-18
CD28	2q33.2	0.20595716600220457	1.1007640250030367e-19	1.9661322219094793e-18
SLC2A3	12p13.31	0.2059452232154399	1.106217542038257e-19	1.9739205903287394e-18
PRXL2C	9q22.33	0.20593736335097101	1.109821194956865e-19	1.9783959662913197e-18
RERE	1p36.23	-0.2059078112808053	1.123474495187508e-19	2.000759608885209e-18
SLC25A35	17p13.1	-0.20588984489083356	1.1318560494880926e-19	2.0137001518872882e-18
SPATA18	4q12	-0.20588142230700385	1.1358065236897282e-19	2.0187395870855426e-18
FNBP1L	1p22.1	-0.20580268515571046	1.173401723575192e-19	2.0835091764327254e-18
SEC14L2	22q12.2	-0.2057671979145709	1.19074529572613e-19	2.1122277554246025e-18
LANCL1	2q34	-0.20575287340145648	1.19781756714006e-19	2.1226878927787245e-18
NISCH	3p21.1	-0.20571408739346636	1.2171757983345686e-19	2.1548784868946704e-18
C11ORF54	11q21	-0.2054905473955232	1.3349180941369387e-19	2.3610138044980252e-18
GRK6	5q35.3	0.20542599388461819	1.3709650132123462e-19	2.4223959108207972e-18
ALYREF	17q25.3	0.20540738665021097	1.3815326534552646e-19	2.438681980067954e-18
TRIM4	7q22.1	-0.20535786666507574	1.410050097379952e-19	2.486590298680388e-18
NABP1	2q32.3	0.20530010488455894	1.4440488501811842e-19	2.544061866982617e-18
PAN2	12q13.3	-0.20528394933491909	1.453702063338639e-19	2.5585723060203845e-18
PNPLA7	9q34.3	-0.20521924798993477	1.4930049252224592e-19	2.6251882122363357e-18
AKR7A3	1p36.13	-0.20518923325201896	1.5115918789113348e-19	2.6552846448814087e-18
MAP2K4	17p12	-0.20515325798649248	1.5341711980171127e-19	2.692328813779691e-18
GNB4	3q26.33	0.20514690911109124	1.53819040043527e-19	2.6967613835980684e-18
PIGN	18q21.33	-0.20499918600806294	1.6346991745302046e-19	2.863181153604892e-18
TOP2B	3p24.2	-0.20498696446224254	1.6429463331139655e-19	2.8748376824972856e-18
NFKBIA	14q13.2	0.204758075092801	1.805216148193309e-19	3.1557205425048183e-18
CCDC88B	11q13.1	0.2047062363889336	1.8441098228325352e-19	3.2205933443626616e-18
CKAP2L	2q14.1	0.20470098996987024	1.848091925445149e-19	3.224429370984396e-18
BCKDHA	19q13.2	-0.2045141305947034	1.99559355146469e-19	3.4784197251302485e-18
THEMIS	6q22.33	0.20397043978827278	2.4941329485684077e-19	4.343206633100126e-18
ACOT7	1p36.31	0.20395087083664817	2.514202778658077e-19	4.373937743449668e-18
SLC15A4	12q24.33	0.20393898925772494	2.5264661791287577e-19	4.391041988710982e-18
TPX2	20q11.21	0.20389324968024256	2.5742293412800216e-19	4.4697532158494834e-18
SLC30A9	4p13	-0.20386648078006733	2.6025949263051646e-19	4.51466466659161e-18
IGSF22	11p15.1	-0.20383444713749893	2.6369450918937403e-19	4.569861273456541e-18
CCND3	6p21.1	0.20348358895252935	3.0437548154875154e-19	5.269810590419324e-18
RNF31	14q12	0.20346247406037027	3.070123183705858e-19	5.310372073885094e-18
ANKRD10	13q34	-0.20345955821013592	3.073782186529202e-19	5.3116132750568736e-18
PHC1	12p13.31	-0.2033617200135892	3.1990834539810314e-19	5.52285363403341e-18
SNX10	7p15.2	0.2033482312728934	3.2167493588829867e-19	5.54804774810974e-18
PPP1R16B	20q11.23	0.20313564901998077	3.508224475445001e-19	6.044992135265823e-18
PRKAB2	1q21.1	-0.20312481592023524	3.5237566470528124e-19	6.065967352953259e-18
NUDT5	10p14	0.20310041211732896	3.5589952266585883e-19	6.120793886000075e-18
MFSD12	19p13.3	0.2030307953920246	3.661443277195459e-19	6.290993596536213e-18
MAP2K5	15q23	-0.20292333696876041	3.8253209557815555e-19	6.5663161425383396e-18
EVI2A	17q11.2	0.20288746298872068	3.8816258183036945e-19	6.656638084228691e-18
PRR11	17q22	0.20280664980923607	4.0114782043384552e-19	6.8727963390838534e-18
TRIP13	5p15.33	0.202752719078018	4.100511446420407e-19	7.018676369617035e-18
ACOT13	6p22.3	0.20270349937526771	4.183468275924899e-19	7.153889216538999e-18
CRY2	11p11.2	-0.20267430109506396	4.233460827968048e-19	7.232529388027153e-18
ZSCAN32	16p13.3	-0.20265311611428696	4.2701019258603634e-19	7.288232568732178e-18
RALY	20q11.22	0.20256754134728341	4.421323457839609e-19	7.539212370318005e-18
KCTD18	2q33.1	-0.2025632428664386	4.429057300272374e-19	7.545275163048917e-18
KYAT3	1p22.2	-0.20254753912431828	4.457425206966828e-19	7.586445276852685e-18
ARFIP1	4q31.3	-0.20253003863464467	4.489250175669327e-19	7.63341616499404e-18
SLC25A15	13q14.11	-0.20235115719371155	4.827690345081843e-19	8.201169543884093e-18
ARL6IP5	3p14.1	-0.202298643354709	4.93174292628426e-19	8.370057684477554e-18
PSMA5	1p13.3	0.2021895727404451	5.15498394029101e-19	8.740723004110335e-18
LINC01089	12q24.31	-0.202148772892848	5.241030122760143e-19	8.878285361801375e-18
MS4A4A	11q12.2	0.20203118543178317	5.497030236098036e-19	9.303221368646517e-18
CCDC24	1p34.1	-0.20200507710244592	5.55552398495156e-19	9.393413119874089e-18
MCM10	10p13	0.20185146857422806	5.912323164907909e-19	9.987346278008141e-18
RNF114	20q13.13	0.2016070057056501	6.527329404670935e-19	1.1015935924256799e-17
RAD51AP1	12p13.32	0.20158732169001425	6.579511364970624e-19	1.1092611012988898e-17
VAC14	16q22.1-q22.2	0.20158524235583605	6.5850476276022255e-19	1.1092611012988898e-17
RAPGEF4	2q31.1	-0.20148828921501985	6.8483563891775195e-19	1.1525407239120937e-17
TRIM14	9q22.33	0.20142180284500033	7.034901603410775e-19	1.1828328971544858e-17
OARD1	6p21.1	-0.201399654237558	7.098152177649671e-19	1.192357507199979e-17
AXL	19q13.2	0.20138403114614395	7.143104860643748e-19	1.1987935648095242e-17
TCIRG1	11q13.2	0.20125975641814275	7.51083382178923e-19	1.25933739232934e-17
ARPC2	2q35	0.2010453052984331	8.189834002791369e-19	1.3719111541967213e-17
BICRAL	6p21.1	-0.20099607688960694	8.354056185114517e-19	1.3981236940759775e-17
PLD3	19q13.2	0.20098365464949547	8.396006721957514e-19	1.4038434202324887e-17
SPATS2L	2q33.1	0.20075469317188827	9.207528213109871e-19	1.538108644517466e-17
CCL4L1	17q12 alternate reference locus	0.20074171477360978	9.255778294867334e-19	1.544739782335622e-17
CYRIA	2p24.2	0.20063890477470825	9.646918896206759e-19	1.6085324231551398e-17
NCKAP5	2q21.2	-0.20061622634614182	9.73537074799852e-19	1.6217834406582774e-17
PCP2	19p13.2	-0.20054089776505893	1.0034955643680799e-18	1.6701495761621003e-17
RTN2	19q13.32	-0.20050135097488736	1.0195858303917018e-18	1.6953665676992037e-17
ELAPOR1	1p13.3	-0.2004457889457398	1.0426231202422503e-18	1.7320780409691403e-17
GNB1L	22q11.21	-0.20036410576625804	1.0774264544964587e-18	1.7882506355971555e-17
SMARCA2	9p24.3	-0.20030014865104187	1.1054751845421276e-18	1.833119456608057e-17
NPRL2	3p21.31	-0.20022039535688332	1.1414626819748764e-18	1.8910580835873686e-17
FAM83D	20q11.23	0.20004090076400796	1.2267400505170863e-18	2.030474045118015e-17
AK5	1p31.1	-0.200020606979372	1.2367685633981434e-18	2.0451984173849518e-17
PLXNB1	3p21.31	-0.20001636298340528	1.2388760108510435e-18	2.046809058000745e-17
ATXN10	22q13.31	-0.20000379467540105	1.2451378830168123e-18	2.0552742131186103e-17
RGS1	1q31.2	0.19989987130284148	1.2981264610318673e-18	2.1407824322660696e-17
CSRNP2	12q13.12	-0.19986796800214143	1.3148353270079614e-18	2.1663591546633e-17
ABCC8	11p15.1	-0.1998278894797268	1.3361268801539104e-18	2.199432926328105e-17
TNRC6B	22q13.1	-0.199770255692188	1.3673422390634294e-18	2.2487674091992174e-17
PNPLA4	Xp22.31	-0.19974002972367427	1.3839996487767498e-18	2.2740915066069652e-17
PDS5B	13q13.1	-0.199663785981886	1.426912083340797e-18	2.3424707637243737e-17
STAMBPL1	10q23.31	0.19963801341283818	1.4417125587740323e-18	2.3646181095677998e-17
PLTP	20q13.12	0.19962502141926258	1.4492308279565564e-18	2.374792222435526e-17
TMEM87A	15q15.1	-0.19956945971201243	1.4818224479643505e-18	2.4259972588703755e-17
ARGLU1	13q33.3	-0.19948424798620099	1.5332164801350679e-18	2.5078644201339726e-17
ANKRD30A	10p11.21	-0.19947062430656176	1.541594868297218e-18	2.5192868897476166e-17
CD8B	2p11.2	0.1994185167518708	1.5740592516790795e-18	2.5700146443780124e-17
ZDHHC18	1p36.11	0.19936877955833457	1.6056757310330027e-18	2.6192676017158052e-17
WDR27	6q27	-0.19923553739364078	1.6934947545348445e-18	2.760029627923305e-17
NOXA1	9q34.3	-0.19915311377249661	1.7501747869815213e-18	2.849833751425817e-17
POLR3H	22q13.2	-0.1990752744380847	1.8054191091779776e-18	2.937140385003236e-17
LYL1	19p13.13	0.19907009058565908	1.8091587132280683e-18	2.9405749814106623e-17
PKNOX1	21q22.3	-0.1990338124777486	1.8355443101466943e-18	2.9807787007759893e-17
FBXO21	12q24.22	-0.19897881473431822	1.8762707259848918e-18	3.0441776073526665e-17
CASP5	11q22.3	0.19889589382441528	1.939365692402133e-18	3.143722232800513e-17
EPB41L4B	9q31.3	-0.19878525177465106	2.026824416303528e-18	3.2825466645389336e-17
RBCK1	20p13	0.19876761685791683	2.04111922077797e-18	3.302735742724783e-17
CCM2	7p13	0.19865773152319216	2.1324597208283243e-18	3.447444730413418e-17
BTF3	5q13.2	-0.19863865513195322	2.1487224416094346e-18	3.470628788066473e-17
ACADSB	10q26.13	-0.19862795873842112	2.157894650508358e-18	3.4823290079428005e-17
SRR	17p13.3	-0.1986197737668243	2.1649393828291103e-18	3.490578158493578e-17
TOMM7	7p15.3	-0.19841901451319868	2.3450147767628658e-18	3.777544767063678e-17
ARPC1B	7q22.1	0.1984114049098663	2.3521235015805314e-18	3.7856190901551906e-17
TNFRSF17	16p13.13	0.19832645370053573	2.432941049548321e-18	3.9122038711258755e-17
RALGPS1	9q33.3	-0.1982478825261571	2.510124595529611e-18	4.0327250841702595e-17
RORA	15q22.2	-0.19818101951042905	2.577705673165758e-18	4.1376185818690894e-17
CDC20	1p34.2	0.19810242409311968	2.6594430213230687e-18	4.2650286038234436e-17
ZNF446	19q13.43	-0.19805952416644365	2.705131247467687e-18	4.33445076013944e-17
NEIL1	15q24.2	-0.19801014985677368	2.758673720825945e-18	4.4163235860527405e-17
TNFSF4	1q25.1	0.19796162021052136	2.8123186841911446e-18	4.4982153055025406e-17
ADPGK	15q24.1	0.19786995983824782	2.916463172362265e-18	4.660663005886529e-17
HPCAL1	2p25.1	0.19785405252328017	2.9349205320642388e-18	4.686011933511585e-17
TCTN1	12q24.11	-0.19783852726158407	2.9530456979019853e-18	4.7107861495330435e-17
AUH	9q22.31	-0.1978320828290703	2.9606017252875834e-18	4.718671311142382e-17
TNK1	17p13.1	-0.19778233150381208	3.0195801906328144e-18	4.808428490515641e-17
KCTD3	1q41	-0.19770823824262063	3.1095698578959824e-18	4.947366739549397e-17
ZMYM2	13q12.11	-0.1977024859352467	3.116665958203866e-18	4.954291714194138e-17
NSUN7	4p14	-0.1976934082997123	3.1278967243792636e-18	4.967771244401121e-17
ITPRIP	10q25.1	0.1975819884336108	3.26903976742687e-18	5.1873743515109334e-17
OMA1	1p32.2-p32.1	-0.1975718614759098	3.282175507279737e-18	5.203645769135863e-17
GNPTG	16p13.3	-0.19755668945140203	3.301952734544637e-18	5.230408989509391e-17
KIFC1	6p21.32	0.1975307671621668	3.336015658006895e-18	5.279734509403024e-17
BAZ2B	2q24.2	-0.19749589314117177	3.382388948413642e-18	5.344850430390443e-17
KIF2A	5q12.1	0.19749537777903992	3.3830789909936185e-18	5.344850430390443e-17
PEX11B	1q21.1	-0.19746677752758848	3.4215917004517784e-18	5.400970535555788e-17
BNIPL	1q21.3	-0.19745803206460757	3.4334543345738777e-18	5.414962303382977e-17
MOB3C	1p33	0.19742186980490425	3.48293824728656e-18	5.4882110706370595e-17
CD82	11p11.2	0.19741764343954255	3.488767264220474e-18	5.4926032482383016e-17
SMARCAD1	4q22.3	-0.19727209634512527	3.6954864077298016e-18	5.812987243099717e-17
TAPT1	4p15.32	-0.19720943695967244	3.788158851416164e-18	5.953574633496353e-17
AUNIP	1p36.11	0.1971159815516334	3.930653188675769e-18	6.172150894009308e-17
MYO6	6q14.1	-0.19705372782618621	4.0284942212668654e-18	6.320290933765165e-17
BIRC5	17q25.3	0.19704287055198927	4.04580237837067e-18	6.341935707345275e-17
TMA7	3p21.31	-0.1970098994549659	4.09881422399597e-18	6.419461167122224e-17
GALT	9p13.3	0.19682503191068584	4.408989519394395e-18	6.899266268736915e-17
ICAM2	17q23.3	0.19677195712432224	4.502240782735785e-18	7.036888761371956e-17
ARFGEF3	6q23.3-q24.1	-0.19677055465467264	4.504731093225153e-18	7.036888761371956e-17
SNX27	1q21.3	-0.19675467708017724	4.533019220081021e-18	7.074957742110897e-17
CDCA8	1p34.3	0.19667554304173304	4.676641637855589e-18	7.292814740621436e-17
AHSA2P	2p15	-0.19657188413909993	4.871584121909496e-18	7.590255916604114e-17
NT5E	6q14.3	0.1964177018695793	5.176457598870316e-18	8.058316493137946e-17
RPS4X	Xq13.1	-0.1963631782974806	5.288713129078999e-18	8.225976027985234e-17
TMEM245	9q31.3	-0.19633949064515685	5.338227321457876e-18	8.295844145515174e-17
CCL3L3	17q12	0.1962161713632518	5.603481442360677e-18	8.700573335008521e-17
EXOC6	10q23.33	-0.19607693175111882	5.9186269650470464e-18	9.182007365534327e-17
ZSWIM5	1p34.1	-0.19593761835976437	6.2514216433655256e-18	9.68997184857465e-17
DHX32	10q26.2	-0.19590849388781348	6.323292725812289e-18	9.792969128878072e-17
PREPL	2p21	-0.19586210617891373	6.4394508183715616e-18	9.964319012695258e-17
CLIC1	6p21.33	0.19584791732836998	6.475399185616907e-18	1.0011366309406687e-16
EPHX2	8p21.2-p21.1	-0.19583888400421773	6.498388737530438e-18	1.0038315125947361e-16
ACMSD	2q21.3	-0.19582605821177376	6.53116836168661e-18	1.0080328057721095e-16
CR1	1q32.2	0.19575934390545477	6.7043222695751845e-18	1.0338740524678794e-16
PLCL2	3p24.3	0.1957489874401197	6.731604920086004e-18	1.0371955771920909e-16
MARF1	16p13.11	-0.19568423266271764	6.904692172367119e-18	1.0629576406530728e-16
CPLX1	4p16.3	-0.19565034410762658	6.997017245166898e-18	1.0762532999422815e-16
RPS14	5q33.1	-0.19563125992959854	7.049544450500675e-18	1.0834099888267336e-16
DENND3	8q24.3	0.1956116858735051	7.103823986000438e-18	1.0908235845169721e-16
LMNB1	5q23.2	0.19553500496968265	7.320461610848699e-18	1.1231342036423603e-16
GPR82	Xp11.4	0.19544425044029598	7.585290637436475e-18	1.162777405185296e-16
DALRD3	3p21.31	-0.19531595871088803	7.975844906948342e-18	1.220735200379715e-16
TTC7A	2p21	0.19531562247983472	7.976894099280452e-18	1.220735200379715e-16
DDIAS	11q14.1	0.1952083586151774	8.318648869310579e-18	1.2719573351567353e-16
IGLL1	22q11.23	0.19510497150631373	8.661703401148417e-18	1.3232913707101362e-16
EXOG	3p22.2	0.19505015325449226	8.849220716602758e-18	1.3507965147963872e-16
FIG4	6q21	-0.19503476813270534	8.90256441050074e-18	1.3577914537569458e-16
RDH16	12q13.3	0.1950238360151303	8.940661128517579e-18	1.3624511279221135e-16
PTPN4	2q14.2	0.1948799263366691	9.457406932127378e-18	1.4399819087719748e-16
GNG7	19p13.3	-0.19463295091723115	1.0413745003212315e-17	1.5842578539849031e-16
TC2N	14q32.12	-0.19459776733186812	1.0557524512624168e-17	1.6047792731394548e-16
VPS33A	12q24.31	0.19452676474360928	1.085366758901505e-17	1.648406470331655e-16
SNTB1	8q24.12	0.19448083745209524	1.1049572116435605e-17	1.6767493552823038e-16
AARS1	16q22.1	0.19439016491865357	1.1446632188797195e-17	1.7355439468119205e-16
ZNF112	19q13.31	-0.19434368262619556	1.1655602587508394e-17	1.7656648336787945e-16
GPAM	10q25.2	-0.1943416452840372	1.166484741709382e-17	1.7656648336787945e-16
SNRPC	6p21.31	0.19431664152987765	1.1778897344933478e-17	1.7814349100067734e-16
TARP	7p14.1	0.19415839087229964	1.2526661710463427e-17	1.8929410641635863e-16
C12ORF57	12p13.31	-0.1940318041489762	1.3158339628485306e-17	1.9867332526019034e-16
GRK4	4p16.3	-0.19399915403880516	1.332629771504047e-17	2.0104117304778678e-16
TMEM115	3p21.31	-0.19389931331887067	1.3853121673361963e-17	2.0881441667576823e-16
XBP1	22q12.1	-0.19389480139512807	1.3877408396859721e-17	2.0900603905795901e-16
PRDM1	6q21	0.1938817326617563	1.3947991767071578e-17	2.0989402944148212e-16
PRICKLE2	3p14.1	-0.19382354690450748	1.4266569926395592e-17	2.1450934199071742e-16
DOCK11	Xq24	0.1937131192028093	1.4891036569241755e-17	2.2371242792626257e-16
TMEM256	17p13.1	-0.19367383378865458	1.5119632173826678e-17	2.2695787015375075e-16
CFAP43	10q25.1	-0.1936385483815029	1.5327899812748475e-17	2.298930355636312e-16
NECAP2	1p36.13	0.1936176713892218	1.545245283185713e-17	2.3139738619155685e-16
JMJD6	17q25.1	0.19361744161644806	1.5453829202958112e-17	2.3139738619155685e-16
DNAJC3	13q32.1	0.19361354684568768	1.5477177823584418e-17	2.3155499348656786e-16
CCNQ	Xq28	0.19344064563976157	1.654949760133583e-17	2.47393069275598e-16
TOGARAM1	14q21.2	-0.193375203249806	1.6974198654045376e-17	2.53531910086643e-16
PSMC2	7q22.1	0.19333211831407235	1.72596542539064e-17	2.575825095182163e-16
MPEG1	11q12.1	0.19328897337788273	1.7550249259362027e-17	2.6170305625562303e-16
RARRES1	3q25.32	0.19326472016836274	1.7715714883559554e-17	2.6393752055216295e-16
SRSF5	14q24	-0.19326273471287778	1.7729328410110402e-17	2.6393752055216295e-16
ZNF106	15q15.1	-0.1932050158352121	1.8129625030994485e-17	2.696744388877252e-16
CCR4	3p22.3	0.1931751968865925	1.8339905408108362e-17	2.7257778753878256e-16
FAM20A	17q24.2	0.1931629185991692	1.8427187993245233e-17	2.736498032746895e-16
ITGA10	1q21.1	-0.1931335931402549	1.8637314335115654e-17	2.7654282848275965e-16
ILRUN	6p21.31	0.1930001604939736	1.962361934543364e-17	2.9093868484387574e-16
GLOD4	17p13.3	-0.19296930436153875	1.9858927551948077e-17	2.9418581930523247e-16
CFAP70	10q22.2	-0.19296428536746602	1.9897464441068072e-17	2.9451509252197313e-16
FAM91A1	8q24.13	0.19290874708153002	2.0328851997455016e-17	3.0065389792796286e-16
EPHB2	1p36.12	0.19290582888974608	2.0351771953101194e-17	3.007465613167769e-16
PRDM10	11q24.3	-0.19285661772987894	2.074214406488414e-17	3.060848785720334e-16
HADH	4q25	-0.19285602126703033	2.074692055444506e-17	3.060848785720334e-16
ZNF415	19q13.42	-0.19280461879150815	2.1162652400757426e-17	3.1196340983908374e-16
BLM	15q26.1	0.19276660761316705	2.147535022541676e-17	3.163147425534876e-16
MISP3	19p13.12	-0.19276438783830704	2.1493751250683673e-17	3.1632775883035516e-16
NLRP3	1q44	0.19273351426981308	2.17512978192329e-17	3.198574397554623e-16
ADAM19	5q33.3	0.1926449859640388	2.250678817716473e-17	3.306977875534912e-16
KDF1	1p36.11	-0.192620621345975	2.2719213981693972e-17	3.335476147003494e-16
DESI1	22q13.2	0.1925458851318303	2.3383217194340978e-17	3.430171698581717e-16
EPB41L5	2q14.2	-0.1925209939969912	2.360858440901297e-17	3.460420594626268e-16
NSMCE1	16p12.1	-0.19251273830901286	2.368380420607057e-17	3.468630465151844e-16
MAFB	20q12	0.19249191106377367	2.3874618316443273e-17	3.4937427678957264e-16
CYB5R1	1q32.1	-0.19247558867090386	2.4025218658407786e-17	3.5129344010811966e-16
BCAT2	19q13.33	-0.19242002772746045	2.454491139448276e-17	3.586019498070952e-16
CDK5RAP3	17q21.32	-0.19236637012421567	2.5057314648340042e-17	3.6579222952281687e-16
FAM78A	9q34.13	0.19221949721222972	2.6514433888597433e-17	3.867509266238227e-16
RASGRP2	11q13.1	0.19221066986146088	2.6604622724565955e-17	3.8775325033108314e-16
GOLPH3L	1q21.3	-0.19217735192901086	2.6947764344467013e-17	3.9243768430031074e-16
TLR10	4p14	0.19203353178861132	2.847972120852359e-17	4.1441321964828284e-16
ENAH	1q42.12	-0.19200904449128725	2.8748976346949943e-17	4.1771402346116405e-16
ATP6V1F	7q32.1	0.19200869603165577	2.8752825958701236e-17	4.1771402346116405e-16
LACTB	15q22.2	0.19186488624203182	3.038572968727011e-17	4.4105687819782673e-16
DACH1	13q21.33	-0.19186293936623602	3.0408451287866555e-17	4.4105687819782673e-16
SNRNP70	19q13.33	-0.19178784338468896	3.1297781006311336e-17	4.53591757152464e-16
NCKIPSD	3p21.31	-0.19178256054854612	3.136129985923224e-17	4.541478370954416e-16
RGL2	6p21.32	-0.19175724557971296	3.1667445383430394e-17	4.579421181388319e-16
DYNLRB2	16q23.2	-0.1917567034290757	3.167403397692995e-17	4.579421181388319e-16
ZNF219	14q11	-0.19174155410721777	3.1858686527975623e-17	4.60243329057747e-16
DUSP28	2q37.3	-0.19171437183676296	3.219267055903865e-17	4.646964388130456e-16
BCDIN3D	12q13.12	-0.1916452432676831	3.305767032229616e-17	4.768014462300512e-16
C3ORF14	3p14.2	-0.19161629216768217	3.3426702847590176e-17	4.817393455880155e-16
CCDC170	6q25.1	-0.19161009111722874	3.350627257050194e-17	4.825010128214705e-16
ARHGEF1	19q13.2	0.19151733511021907	3.4719009478786787e-17	4.995664328031329e-16
KPNA2	17q24.2	0.19147298915763958	3.531399741890235e-17	5.07723061616671e-16
ZNF83	19q13.41	-0.19145418289139254	3.556934490908393e-17	5.10987454549115e-16
FAAH	1p33	-0.19141387598243118	3.6122769705132646e-17	5.185254175956164e-16
IFT140	16p13.3	-0.19134961588249183	3.702267888706083e-17	5.30617792974726e-16
GCA	2q24.2	0.19134952648238282	3.70239461262684e-17	5.30617792974726e-16
GALK1	17q25.1	0.19124912884584924	3.8474397282322144e-17	5.509680143728575e-16
EFCAB14	1p33	-0.19123622015105812	3.866490731924275e-17	5.532574456187683e-16
SMIM7	19p13.11	-0.19122540453903933	3.88252427175817e-17	5.551118234315838e-16
PCNX1	14q24.2	0.19109079058476458	4.0876504974594666e-17	5.839777902145811e-16
PSAT1	9q21.2	0.19101780721227787	4.203291380674869e-17	6.000239980413184e-16
DNAJC27	2p23.3	-0.19100229436763008	4.2282836184449696e-17	6.031148940116845e-16
RERG	12p12.3	-0.1909713547352451	4.278567617340507e-17	6.098056356269525e-16
SNX14	6q14.3	-0.1909302739138756	4.3462452065574204e-17	6.189629017351254e-16
LINC00622	1p12	-0.19091110098989134	4.378191239018366e-17	6.230210984570028e-16
MRPS27	5q13.2	-0.19088127972689373	4.428340082226083e-17	6.296611433451859e-16
KLRG1	12p13.31	0.1906448636822982	4.8464632400470474e-17	6.885714648998394e-16
DCAF7	17q23.3	0.19060300457336207	4.924446352523299e-17	6.991010395744161e-16
PAN3	13q12.2	-0.19049486969168786	5.131670469460428e-17	7.279474103496968e-16
CENPI	Xq22.1	0.19049008885346438	5.141027956302425e-17	7.287023770401035e-16
ANKRD50	4q28.1	-0.19039601908357318	5.328608522271116e-17	7.546981387856613e-16
CENPA	2p23.3	0.19031188694799772	5.502076908640687e-17	7.786559938576295e-16
ALDH9A1	1q24.1	-0.19021419743389906	5.71049008901077e-17	8.075178545603483e-16
HJURP	2q37.1	0.19015255880395415	5.845974612078018e-17	8.26029808645578e-16
TROAP	12q13.12	0.19011257609382026	5.935547230363776e-17	8.380305855035893e-16
MAGI1	3p14.1	-0.18988274872892294	6.477277959568138e-17	9.138022296396988e-16
CDC45	22q11.21	0.18979096094456865	6.706998087369757e-17	9.454720644943254e-16
TOR4A	9q34.3	0.18978552873446672	6.720842288660631e-17	9.466846337646933e-16
DIAPH1	5q31.3	0.1897338539350689	6.853953635255251e-17	9.646819543681942e-16
LBH	2p23.1	0.18970887370445721	6.919229482571578e-17	9.731109501267723e-16
BMERB1	16p13.11	-0.18970117821020013	6.939461736230953e-17	9.751968874152417e-16
ARL5B	10p12.31	0.1896152186572748	7.169459184684934e-17	1.0067347897126014e-15
FBXO15	18q22.3	-0.1895784497538641	7.270118622802454e-17	1.0200761623198657e-15
SLC25A43	Xq24	0.1895326509635797	7.397447963354951e-17	1.0371359885268922e-15
ACSL5	10q25.2	0.1895252993039374	7.418090645109116e-17	1.0392232806003136e-15
RAP1GAP2	17p13.3	-0.18951214247182893	7.455175427580008e-17	1.0436089757460447e-15
MATK	19p13.3	0.1894904213558268	7.51680028173019e-17	1.0507575575797824e-15
CCNG2	4q21.1	-0.18949004236187053	7.517879966735401e-17	1.0507575575797824e-15
CALCOCO1	12q13.13	-0.18943656315079457	7.67177478413907e-17	1.0714378116936066e-15
F5	1q24.2	0.1892371532653652	8.273466334984088e-17	1.154576932589974e-15
CPVL	7p14.3	0.1892330225336742	8.286409542741151e-17	1.154829964446311e-15
AKR1B1	7q33	0.18923249315328666	8.288069741513008e-17	1.154829964446311e-15
CAMK1D	10p13	0.18921674818171683	8.337597935333979e-17	1.160835339369784e-15
SH3RF2	5q32	-0.18902833498282207	8.953391221814882e-17	1.2456112379316883e-15
PPP1R13B	14q32.33	-0.1889783994552636	9.123973077090212e-17	1.26836571074746e-15
USP22	17p11.2	-0.1889492395836151	9.225061235494567e-17	1.2814319676196992e-15
FAM174B	15q26.1	-0.18890355321819682	9.385664726625124e-17	1.3027389210868294e-15
CBY1	22q13.1	-0.1888189104579024	9.69052692298587e-17	1.3440210074906208e-15
CIAO2B	16q22.1	0.18874260656423036	9.973704614141918e-17	1.382234519740405e-15
IFNAR2	21q22.11	0.18873431960103784	1.0004945602185982e-16	1.3855008257996507e-15
OIP5	15q15.1	0.18867177660245602	1.0243856618557292e-16	1.4174985656544642e-15
MYH10	17p13.1	-0.188629570616804	1.040824888141766e-16	1.439143631704748e-15
S100A9	1q21.3	0.18855193655257593	1.0717449399900836e-16	1.4807628252747462e-15
HMGCL	1p36.11	-0.18845501504015766	1.1116194772034129e-16	1.5346807736497882e-15
GLRB	4q32.1	-0.18837952701637947	1.1436854039159032e-16	1.5777441576709993e-15
SCNN1D	1p36.33	-0.18836192641164723	1.151291852062843e-16	1.5870250583626578e-15
LGALS2	22q13.1	0.18835600707397906	1.1538611937636778e-16	1.5893535802429057e-15
TLR9	3p21.2	0.18832183679280304	1.1688039250020246e-16	1.608708938848061e-15
WDFY1	2q36.1	0.18830427288987575	1.1765586764377459e-16	1.618149015926338e-15
SIRT1	10q21.3	-0.18822048648969236	1.2142550421066793e-16	1.668722796831234e-15
RPL26	17p13.1	-0.188209465989612	1.2193010028233719e-16	1.674383080531137e-15
SETBP1	18q12.3	-0.18803339417531176	1.3027778236025854e-16	1.7876566822656146e-15
GSDMC	8q24.21	0.18797834706931937	1.3300131401641874e-16	1.823642922178048e-15
ACAD8	11q25	-0.18793856936244438	1.3500420786197566e-16	1.8497010512682523e-15
ZBTB7C	18q21.1	-0.18787886966051348	1.380661065935726e-16	1.8902181598686382e-15
CLN8	8p23.3	-0.187837179494804	1.4024479358257641e-16	1.9185912746319428e-15
PLIN2	9p22.1	0.1877055516163227	1.4734822674149569e-16	2.014242451550287e-15
PTPRT	20q12-q13.11	-0.18761041821570476	1.5270171337062521e-16	2.0858453404287067e-15
ARSG	17q24.2	-0.18758957438058896	1.5390001455132138e-16	2.1006246884110063e-15
GATAD2A	19p13.11	0.18752895008775855	1.5743817727352507e-16	2.1472950190372474e-15
SYNGR1	22q13.1	-0.18750927567449438	1.5860354906828154e-16	2.1615568974151155e-15
KIF20A	5q31.2	0.1874696136787679	1.6097873555864288e-16	2.1922730065746404e-15
RAB29	1q32.1	0.18736923776888725	1.6714750057583032e-16	2.2745663642790837e-15
CYP2S1	19q13.2	0.1873538556395772	1.681131882416178e-16	2.2859849045686252e-15
CASZ1	1p36.22	-0.18730729489059564	1.7106988586960181e-16	2.3244394274140478e-15
TMEM144	4q32.1	-0.1872945126588292	1.7189050518756216e-16	2.333833641110524e-15
KLHDC9	1q23.3	-0.1871895194894715	1.78779454272936e-16	2.425544241367903e-15
TNFRSF25	1p36.31	0.18713628126831966	1.8237579326419627e-16	2.472479035108751e-15
PSMD2	3q27.1	0.18711396934563854	1.8390411049650712e-16	2.491328152547581e-15
STIL	1p33	0.18707047322771442	1.8691985738930493e-16	2.530283946578762e-15
POLQ	3q13.33	0.18698478937896099	1.930038371829096e-16	2.6106841137445556e-15
PDGFD	11q22.3	-0.1869245340558424	1.9739866855120193e-16	2.6681326023185665e-15
PDCD5	19q13.11	0.18690643397935183	1.9873797903513697e-16	2.684226197020571e-15
MIR600HG	9q33.3	-0.18688694458589883	2.0019010033661357e-16	2.7018182599989296e-15
RABGEF1	7q11.21	-0.18685814381609123	2.0235515021509413e-16	2.7289987323257428e-15
HS3ST3A1	17p12	0.18680356297765532	2.0652163428535284e-16	2.783110202929031e-15
DPEP2	16q22.1	0.18678267583077815	2.0813833464021784e-16	2.8028054041260655e-15
KRT86	12q13	0.18675602245612533	2.1021946499670733e-16	2.8287206400227577e-15
MCM6	2q21.3	0.18672835961046796	2.1240109181320965e-16	2.8559485599128372e-15
ZNF18	17p12	-0.18669094209421888	2.1538753988715814e-16	2.8939495500612366e-15
UNC119B	12q24.31	-0.18667775816804522	2.1644962735575059e-16	2.9060575247510365e-15
VPS13D	1p36.22-p36.21	-0.18660058754134443	2.2277070489378515e-16	2.988702369221376e-15
CHIC2	4q12	0.18658216990867132	2.243059744436585e-16	3.0070655430613102e-15
PLD2	17p13.2	-0.1864135179553566	2.388581015861923e-16	3.199777150180609e-15
TMEM80	11p15.5	-0.18632047997080967	2.472798333560526e-16	3.3101402748284643e-15
CHRNA1	2q31.1	0.18626633709459972	2.523147276399573e-16	3.37503655683137e-15
BTN2A2	6p22.2	0.18625267614824714	2.5360096626970825e-16	3.3897307541808968e-15
TMEM63C	14q24.3	-0.18617800498311296	2.607465497815383e-16	3.4826636064756056e-15
SLC22A5	5q31.1	-0.18617255738222596	2.6127554601601556e-16	3.4871498964946117e-15
PER2	2q37.3	-0.18615255695835833	2.6322679285736516e-16	3.5105978031154356e-15
ALOX5	10q11.21	0.1861448349295423	2.6398399048996947e-16	3.518098081378501e-15
KLHL42	12p11.22	-0.1860773271101738	2.706956071564089e-16	3.604882945450171e-15
CASD1	7q21.3	-0.18604865682438154	2.735965901133079e-16	3.640830673740689e-15
ZNF787	19q13.43	0.18598988581526757	2.7963934431989823e-16	3.718503151493905e-15
SRRM2	16p13.3	-0.185912979822219	2.877456292555677e-16	3.823480922072878e-15
PRKX	Xp22.33	0.18590270268732884	2.888462742100044e-16	3.8352838380031315e-15
PPP1R3C	10q23.32	-0.18583457557682517	2.962480222659e-16	3.930673612106997e-15
FBXL16	16p13.3	-0.18572829233984461	3.081699041123346e-16	4.085853251439456e-15
JMJD8	16p13.3	-0.18560229800670752	3.2291597064922396e-16	4.2782220087921395e-15
GIMAP2	7q36.1	0.18558507465702945	3.249849960303154e-16	4.3024773154805245e-15
LAMA3	18q11.2	-0.18555711475467446	3.2837162775467403e-16	4.344128098164032e-15
NRAV	12q24.31	-0.18552705660066335	3.320511800856759e-16	4.389331134380822e-15
UGDH	4p14	-0.18552524164898335	3.3227465171661224e-16	4.389331134380822e-15
RAB8B	15q22.2	0.18547856335346427	3.3807322852453655e-16	4.4626654683450886e-15
CLK4	5q35.3	-0.18540867385175347	3.4694198235366617e-16	4.576390297547483e-15
SHKBP1	19q13.2	0.1853738594683503	3.51444916806828e-16	4.632403144304891e-15
PTCRA	6p21.1	0.18534100141085041	3.557475901593986e-16	4.685696559517447e-15
PCBP2	12q13.13	-0.18525449509230302	3.6732498889547533e-16	4.834660823232138e-15
PBX4	19p13.11	0.18524189532240118	3.6904192202162003e-16	4.853721069094257e-15
ARHGEF37	5q32	-0.18511852163005393	3.8627681264032477e-16	5.0767006424010075e-15
MXD4	4p16.3	-0.18510252879449698	3.8856820661591776e-16	5.1031015818692676e-15
ME2	18q21.2	0.1850871900276602	3.907784615453633e-16	5.128399315832973e-15
FAM13B	5q31.2	-0.1850331892714752	3.986587225265498e-16	5.228016856488334e-15
ZFYVE21	14q32.33	-0.18496599888718127	4.086824973366234e-16	5.355579489771223e-15
TIMELESS	12q13.3	0.18495162124234146	4.108594424771685e-16	5.38020290953786e-15
C17ORF75	17q11.2	-0.18487154785346221	4.2319402430747607e-16	5.537708471698842e-15
RPS29	14q21.3	-0.18485903664264652	4.2515392134477656e-16	5.559326221320764e-15
AP1M1	19p13.11	0.18484067600878407	4.2804633142234194e-16	5.593097433302931e-15
GSTO1	10q25.1	0.18474796759568957	4.429495392811677e-16	5.783646261995175e-15
ECI2	6p25.2	-0.1847073313233826	4.496419420000926e-16	5.866787708553232e-15
TIMM22	17p13	-0.18468213652005272	4.538411835848313e-16	5.913776323992138e-15
D2HGDH	2q37.3	-0.1846817959165494	4.538982160290787e-16	5.913776323992138e-15
ZBTB47	3p22.1	-0.1846748069617574	4.550700428063142e-16	5.924769165822943e-15
NKTR	3p22.1	-0.18461403570148882	4.653858384134451e-16	6.054709992845816e-15
SCPEP1	17q22	0.18458235150656693	4.70855138861746e-16	6.121455793783592e-15
TMEM176B	7q36.1	0.18456486371099717	4.739009248731373e-16	6.156620792344685e-15
FMNL1	17q21.31	0.18451085771018808	4.834299449849065e-16	6.275900752363365e-15
PEX7	6q23.3	-0.18449510959983884	4.862439568830125e-16	6.307897538357357e-15
RPL31	2q11.2	-0.1844197343703775	4.999375957852869e-16	6.480885215140496e-15
SREBF1	17p11.2	-0.18440052404420398	5.034878815873307e-16	6.5222268046657234e-15
PTGER4	5p13.1	0.1843284283830301	5.170347693827766e-16	6.69291316524314e-15
TBC1D9	4q31.21	-0.1843181044527942	5.190038006433255e-16	6.713589277949263e-15
FYCO1	3p21.31	-0.18422944138389177	5.362208944384916e-16	6.9313363720617615e-15
SCYL3	1q24.2	-0.18422005914352707	5.380753675101567e-16	6.950332608367961e-15
SLC35B1	17q21.33	0.18419934324957726	5.421924199514332e-16	6.998506590052167e-15
ESRRG	1q41	-0.18415808332056816	5.504849950959826e-16	7.100470029602323e-15
LRRC49	15q23	-0.18414750472329228	5.526311568031039e-16	7.123064546431442e-15
C19ORF12	19q12	0.18398956428282326	5.856708138927206e-16	7.543540340424213e-15
TMEM106A	17q21.31	0.18395403001190014	5.933681132848242e-16	7.637235488023774e-15
NIP7	16q22.1	0.18376968672351363	6.349269086526653e-16	8.166317746759139e-15
PWWP2A	5q33.3	-0.1837364194546735	6.427262124064538e-16	8.260747290843944e-15
IGBP1	Xq13.1	-0.18372890774250375	6.445002981162513e-16	8.277657456175865e-15
VGLL4	3p25.3-p25.2	-0.18361822345765888	6.712070547316478e-16	8.614539441609166e-15
ABAT	16p13.2	-0.18361340660378192	6.723937166417696e-16	8.623640436872924e-15
CELSR2	1p13.3	-0.1835620387424179	6.851776815475423e-16	8.781361656057856e-15
DSE	6q22.1	0.1835585541770095	6.860535037725064e-16	8.786350475974412e-15
IKBKE	1q32.1	0.18352623240091712	6.942300725290978e-16	8.884767292509176e-15
ZNF608	5q23.2	-0.18351743087327457	6.964732010625093e-16	8.907162227186114e-15
AHI1	6q23.3	-0.18347685193644608	7.069076472381321e-16	9.034209691313652e-15
SNRNP200	2q11.2	-0.18337920156076298	7.326523771848984e-16	9.356602989536702e-15
TMEM176A	7q36.1	0.18333786313598016	7.438269963151381e-16	9.490191518280625e-15
TNFRSF13B	17p11.2	0.18333662644443174	7.441638714079834e-16	9.490191518280625e-15
CD47	3q13.12	0.18329869308450453	7.545702086152425e-16	9.61611067549333e-15
ASTN2	9q33.1	-0.18325798576838956	7.658969118477528e-16	9.75357294368598e-15
CDKN2A	9p21.3	0.18324074316517552	7.707449347929057e-16	9.808394667012186e-15
CDCA7	2q31.1	0.18318947848372458	7.85337928903496e-16	9.987065014182627e-15
ALG11	13q14.3	-0.18309475155471805	8.130220502734255e-16	1.0331845308823024e-14
TLK1	2q31.1	-0.1830105399890669	8.384382711209394e-16	1.0647340576583633e-14
OSBPL1A	18q11.2	-0.1829053227506778	8.712956995380845e-16	1.1056822025480485e-14
KLHDC2	14q21.3	-0.18289953383545493	8.731398082043132e-16	1.1072442876793179e-14
GALNT11	7q36.1	-0.18280716643224437	9.030893320279734e-16	1.1444201514218347e-14
MFSD13A	10q24.32	0.18279721702963184	9.063750747934952e-16	1.1477784783044135e-14
SLMAP	3p14.3	-0.18277404546245343	9.14073062337885e-16	1.1567155823193783e-14
POLD1	19q13.3	0.1827089340662854	9.360503598231453e-16	1.1836972967567479e-14
PDIK1L	1p36.11	-0.1826775259877697	9.468368127112978e-16	1.1959011088686062e-14
EDEM2	20q11.22	0.18267697980663383	9.470254655455237e-16	1.1959011088686062e-14
RBM25	14q24.2	-0.18256302225797277	9.872069505576033e-16	1.2457710072095876e-14
CYP2R1	11p15.2	-0.1824946783978524	1.0121052083264887e-15	1.2762985930139476e-14
ACSL4	Xq23	0.18240039940976563	1.0474690821636668e-15	1.3199718552485343e-14
LBR	1q42.12	0.1823314426381602	1.0741020682692507e-15	1.3525896198609573e-14
OXSM	3p24.2	-0.182243556334433	1.1090140922688798e-15	1.3955802423826781e-14
RNF166	16q24.2-q24.3	0.18217403496537127	1.1374199518099156e-15	1.4303293516562296e-14
ANKMY2	7p21.1	-0.18205809992663177	1.1863911344547312e-15	1.490873424215973e-14
GPX1	3p21.31	0.18199422122458359	1.2142543438346053e-15	1.524826491026794e-14
CARMIL2	16q22.1	0.1819917564746015	1.2153422496616437e-15	1.525132060068795e-14
WDR31	9q32	-0.1819518501331831	1.2330904465728143e-15	1.5463296725147138e-14
PDHB	3p14.3	-0.1819091395344456	1.2523684860572463e-15	1.5694149980028975e-14
OGFOD1	16q13	0.1819059330860263	1.2538276754084163e-15	1.57015396411409e-14
ITFG2	12p13.33	-0.18181123467851962	1.297685662355678e-15	1.623950636924382e-14
TGOLN2	2p11.2	-0.18176547945642543	1.319414058129535e-15	1.649998549979442e-14
CLEC4C	12p13.31	0.18170481898562768	1.3487735993605704e-15	1.6855469658998742e-14
PCMTD1	8q11.23	-0.18169401400947183	1.3540702356698237e-15	1.690995872456824e-14
RAB35	12q24.23	0.1816671376986412	1.3673340504208259e-15	1.706379978058001e-14
FANK1	10q26.2	-0.18166445094238157	1.368667009945414e-15	1.706863871933307e-14
CHFR	12q24.33	0.18161928140204306	1.3912690705966833e-15	1.7338534766621743e-14
TMEM59	1p32.3	-0.1815983348359238	1.401874664346124e-15	1.7458657026732626e-14
IGF2BP3	7p15.3	0.1814974990001667	1.4540533985201397e-15	1.8096000186407088e-14
PPOX	1q23.3	-0.1814070918036976	1.5024579097452144e-15	1.8685526814172922e-14
RNF149	2q11.2	0.18133343815012154	1.5430618491937427e-15	1.917729585185176e-14
GOSR2	17q21.32	0.18123856691770523	1.5969573919281181e-15	1.9833463950094883e-14
TTLL1	22q13.2	-0.18119560005864963	1.6219719896594224e-15	2.0124326083780222e-14
BCL2L2	14q11.2	-0.18119451956633228	1.6226059795095804e-15	2.0124326083780222e-14
SFT2D3	2q14.3	-0.18117048079570897	1.6367742128472996e-15	2.0286114437609152e-14
TIGD6	5q32	-0.18106955007470757	1.6976024891902776e-15	2.1025586934017855e-14
NR1H3	11p11.2	0.1810385879220275	1.7167045700781708e-15	2.1247601868726257e-14
PCM1	8p22	-0.18096692647539567	1.7617311554661161e-15	2.1789959729730907e-14
EXT1	8q24.11	0.18095726501111428	1.7678899120769631e-15	2.1851167715459138e-14
SPC25	2q31.1	0.18090961513714343	1.7985759043560316e-15	2.2215241915773748e-14
LY6G5C	6p21.33	-0.18086603742289276	1.827098014675116e-15	2.255210932946223e-14
ADAL	15q15.3	-0.18085402094267566	1.8350409234012024e-15	2.2634678275122206e-14
TMEM181	6q25.3	-0.18084062717999957	1.843934267811789e-15	2.2726767120265158e-14
MRPS14	1q25.1	-0.18083899060226735	1.845023845293428e-15	2.2726767120265158e-14
LYRM1	16p12.3	-0.1808366960638368	1.8465525374646467e-15	2.273009251638486e-14
C1ORF56	1q21.3	-0.1807889220355978	1.878665716752186e-15	2.3109635908113742e-14
RBMS1	2q24.2	0.1807303729248563	1.9187720332279106e-15	2.3586919929223696e-14
CCDC25	8p21.1	-0.18069892303584265	1.940661936106793e-15	2.3839777715793514e-14
KIF21B	1q32.1	0.18066074601219237	1.9675645122704907e-15	2.415382730290994e-14
TYMS	18p11.32	0.18061532961331792	2.0000468148306367e-15	2.453590039552421e-14
PIP	7q34	-0.18059225651495897	2.0167505116518655e-15	2.472401951080067e-14
HLCS	21q22.13	-0.18054918629339123	2.048299177367116e-15	2.5090984682212347e-14
ME1	6q14.2	0.18054760999016997	2.049462975205627e-15	2.5090984682212347e-14
FAM30A	14q32.33	0.18053059969109042	2.062063293497265e-15	2.522814292274635e-14
ABHD14B	3p21.2	-0.18046325359302642	2.1127023762488257e-15	2.582743525350114e-14
RSPH3	6q25.3	-0.18046166973618183	2.1139079247244813e-15	2.582743525350114e-14
PCNX4	14q23.1	-0.1804296780386284	2.1384037580024187e-15	2.6109056837057253e-14
ZNF189	9q31.1	-0.18034992377747464	2.2006937983501814e-15	2.6851438250410525e-14
BCAM	19q13.32	-0.18028534280074582	2.2524384592181014e-15	2.7464236121917946e-14
PIGG	4p16.3	-0.18022124720496302	2.3049774540603538e-15	2.8085885874103823e-14
TACC3	4p16.3	0.18019672290476096	2.3253973427086115e-15	2.831559353650176e-14
RAPGEF3	12q13.11	-0.18013868038052916	2.3744376711173106e-15	2.8893258399620215e-14
CCDC149	4p15.2	-0.18011121629376206	2.3979954767985815e-15	2.916027092257831e-14
ZNF101	19p13.11	0.18010796730067058	2.4007975256724404e-15	2.917058037944348e-14
PLA2G15	16q22.1	0.1801064884106526	2.4020740405489226e-15	2.917058037944348e-14
MSX2	5q35.2	-0.18009540766286716	2.4116597420710848e-15	2.926730619779546e-14
SSH3	11q13.2	-0.18008199127649013	2.4233163383447387e-15	2.9389017083834314e-14
GRINA	8q24.3	0.18006003653423613	2.4425110357698242e-15	2.960192233820905e-14
KDM5B	1q32.1	-0.18005758421008902	2.4446643317665063e-15	2.9608147889362553e-14
EPB41L4A-DT	5q22.2	-0.1800349212613587	2.4646524370585967e-15	2.9830223665150225e-14
PFKP	10p15.2	0.17994150487541594	2.5487545004873585e-15	3.082746736088461e-14
RAPH1	2q33.2	-0.17988777480082982	2.598399835912942e-15	3.1406897079595654e-14
GYPC	2q14.3	0.17981717016415152	2.665085904891202e-15	3.219138546523433e-14
S100A4	1q21.3	0.1797659348703433	2.7145291956322295e-15	3.276668998310615e-14
INTS12	4q24	-0.17974212975970422	2.7378077203860427e-15	3.302560575466343e-14
LINC00239	14q32.31	0.17973692613096248	2.7429223415177912e-15	3.3065214715038906e-14
SPTAN1	9q34.11	-0.1797321944766978	2.747581221403732e-15	3.3099280651173176e-14
ICA1	7p21.3	-0.17967878845857796	2.8007087607955847e-15	3.371679920163111e-14
SGO1	3p24.3	0.1796366874474266	2.843301549232033e-15	3.420675508063428e-14
DZANK1	20p11.23	-0.1796122757715824	2.8682896126521263e-15	3.4484403345720435e-14
KLRB1	12p13.31	0.1795759907534755	2.9058311189480054e-15	3.491122727819706e-14
POLN	4p16.3	-0.17957423693065486	2.907657870550913e-15	3.491122727819706e-14
HBP1	7q22.3	-0.1793600520749028	3.139456220840315e-15	3.766930261523881e-14
DEFB131A	4p16.1	0.17933191075523627	3.1712322680213393e-15	3.8025306969408595e-14
ACADVL	17p13.1	-0.1793170427296074	3.1881481818981195e-15	3.8202773635511776e-14
RAB32	6q24.3	0.17931190725968554	3.194011602171591e-15	3.824765352255609e-14
NCAPG	4p15.31	0.17918393720197376	3.3435964818979946e-15	4.001236929762358e-14
MOAP1	14q32.12	-0.17914138460580817	3.3948471439109914e-15	4.05987746521488e-14
ANKRD28	3p25.1	-0.17912831289950265	3.4107454108593134e-15	4.0761906438979143e-14
UBL3	13q12.3	-0.17899211113348334	3.580818765418904e-15	4.276615427641175e-14
FMNL2	2q23.3	0.1789867070719929	3.5877360991232664e-15	4.282044843223261e-14
PPP6R1	19q13.42	0.17896281324028254	3.618478693856254e-15	4.3158842968068844e-14
PCLAF	15q22.31	0.1789001507619374	3.7003386936922216e-15	4.410608325458358e-14
SPG11	15q21.1	-0.17884758783317647	3.770407925522725e-15	4.4911626859557634e-14
TUSC2	3p21.31	-0.17869671948519927	3.9788543425735115e-15	4.73633168874044e-14
AP1S2	Xp22.2	0.17865005751609278	4.045590353724706e-15	4.8126001717760695e-14
GRAP	17p11.2	0.17858442738700245	4.141321768979265e-15	4.923238216209846e-14
TLR2	4q31.3	0.1785667749632193	4.1674485387386885e-15	4.95103853371995e-14
NTMT1	9q34.11	0.17856009232700412	4.177381540838912e-15	4.959576322450301e-14
TXNRD2	22q11.21	-0.17851865052042587	4.239502328307299e-15	5.0300218820350336e-14
DNAH7	2q32.3	-0.17845135755422165	4.3423148588603114e-15	5.1486225686999015e-14
MEIS3	19q13.32	-0.17843994131176008	4.359998678265218e-15	5.1661979089313186e-14
GSTO2	10q25.1	-0.17841895841905112	4.392686244116189e-15	5.201516603032797e-14
DDX19A	16q22.1	0.17840252136580176	4.418460489584487e-15	5.228608094424421e-14
CEP83	12q22	-0.1782636350970158	4.642265099143751e-15	5.4898508945866315e-14
ICAM3	19p13.2	0.17824871123649297	4.666967276447726e-15	5.5154512485662985e-14
CAPG	2p11.2	0.1782451182151943	4.672933779450684e-15	5.5188906598639926e-14
FBXL2	3p22.3	-0.17824301528187003	4.676429350912316e-15	5.519409229985268e-14
ARL3	10q24.32	-0.17824094591770273	4.6798716333645254e-15	5.519864268797949e-14
IRX2	5p15.33	-0.1782319995703723	4.694782131407617e-15	5.533836535832816e-14
TMEM208	16q22.1	0.1782104301399409	4.730923405924146e-15	5.572799404055984e-14
SC5D	11q23.3-q24.1	-0.17817746023580758	4.786696577926516e-15	5.634821825566951e-14
CAPN13	2p23.1	-0.17816977012858895	4.799798196650606e-15	5.646563898053201e-14
SYNC	1p35.1	-0.17806490951764253	4.982008206845068e-15	5.857103137969286e-14
CYBRD1	2q31.1	-0.17805546337614522	4.9987524097733774e-15	5.872964932705768e-14
FABP5	8q21.13	0.17802122489553435	5.059908678549909e-15	5.94095129501003e-14
EXD2	14q24.1	-0.17796262034189292	5.166299661520962e-15	6.061925879645584e-14
SH2D2A	1q23.1	0.17794579567822003	5.1972476771457405e-15	6.09427912687648e-14
FCN3	1p36.11	0.17793683975503533	5.213795885515668e-15	6.109716164869691e-14
KLHDC7B	22q13.33	0.1778950143543712	5.2917670587808014e-15	6.19706417298727e-14
CCDC167	6p21.2	0.17781802213558223	5.438306689371087e-15	6.364545832576999e-14
CLASP2	3p22.3	-0.1777695442366221	5.532615064596244e-15	6.47072298163724e-14
ODF3B	22q13.33	0.17771622877451065	5.638192288855631e-15	6.58993374447605e-14
EIF2B4	2p23.3	-0.17767267180826712	5.725914038335165e-15	6.688134262888514e-14
PHLPP1	18q21.33	-0.1776621281510625	5.747349475852722e-15	6.70883237459266e-14
ARID2	12q12	-0.1776570795161987	5.757641363191793e-15	6.716504375744018e-14
CHST13	3q21.3	0.17765095781117762	5.77014507425186e-15	6.726744980686901e-14
LNX1	4q12	-0.17761336645277936	5.847513851644419e-15	6.812542266644833e-14
C2CD5	12p12.1	-0.17754951306931335	5.9812790273900334e-15	6.963890179020581e-14
UBQLN1	9q21.32	0.17749652607233368	6.094561676490039e-15	7.091211002194402e-14
WDR37	10p15.3	-0.17733386140635138	6.45567356893794e-15	7.506539169857136e-14
NME3	16p13.3	-0.17732059959605706	6.486025561297927e-15	7.536978737832559e-14
MCEMP1	19p13.2	0.17730732830517684	6.5165397416993555e-15	7.567567501968294e-14
TMEM218	11q24.2	-0.17729821244298932	6.537581254286116e-15	7.58712354048192e-14
CTSD	11p15.5	0.17726040411515165	6.6255672001914445e-15	7.68429624284246e-14
COL4A5	Xq22.3	-0.17718427276481424	6.8062852164855305e-15	7.888825317027965e-14
NDC80	18p11.32	0.17717248992220508	6.8346847718623965e-15	7.916660526638303e-14
IL1B	2q14.1	0.17715764368988804	6.8706338278509065e-15	7.953199080982799e-14
CHN1	2q31.1	0.17707684577026572	7.069564405599545e-15	8.178231520584021e-14
VPS53	17p13.3	-0.17706919782872113	7.0886850996175726e-15	8.195100866126384e-14
TSHZ1	18q22.3	-0.17702807961376674	7.192360231286088e-15	8.309637943478195e-14
TSPAN17	5q35.2	0.17700400587682966	7.253750162558288e-15	8.375205910196775e-14
MTX3	5q14.1	-0.17699562378283876	7.275245881901424e-15	8.394657516637438e-14
KCNJ5	11q24.3	0.17695289092920471	7.38581103991066e-15	8.516792832612177e-14
FCGBP	19q13.2	-0.17694596205660756	7.403893529493756e-15	8.532195874639328e-14
TNFRSF6B	20q13.33	0.17692947492034136	7.447095748296906e-15	8.576508611144485e-14
GRB2	17q25.1	0.1769263263036251	7.455374403053764e-15	8.58057048886838e-14
ACP5	19p13.2	0.1768782674309338	7.582864649243269e-15	8.721743301658277e-14
CAPN11	6p21.1	-0.17686072070571532	7.62994478219789e-15	8.765020026408016e-14
CALML4	15q23	0.176860626633597	7.630197962960128e-15	8.765020026408016e-14
CFAP119	16p11.2	-0.17683845490543185	7.69010081479524e-15	8.828216180138109e-14
GAL3ST4	7q22.1	0.17677611815114413	7.861009363412499e-15	9.018685329383921e-14
TDRD3	13q21.2	-0.17677015294986576	7.877558645236242e-15	9.031933588296893e-14
KLF6	10p15.2	0.1767207425251897	8.015961935905261e-15	9.184786842549314e-14
TRIM3	11p15.4	-0.1767021766175056	8.068582536138897e-15	9.239217719568561e-14
HNRNPA0	5q31.2	-0.17669201039389476	8.097540029955858e-15	9.266500498158611e-14
CASTOR1	22q12.2	-0.17668940310849598	8.104983079042416e-15	9.2691440431506e-14
PLPPR1	9q31.1	-0.17667474177826983	8.14696241163067e-15	9.311256153748522e-14
PEX5	12p13.31	-0.1766546568076674	8.204818368574477e-15	9.371449089166219e-14
EML4	2p21	0.17664828338073926	8.223261712870649e-15	9.386577750380417e-14
SRRM2-AS1	16p13.3	-0.17654994538980412	8.51305263446443e-15	9.711225803737124e-14
PDIA6	2p25.1	0.17652147793881304	8.598801409877902e-15	9.802850748710553e-14
EXO1	1q43	0.17634498145080707	9.149715653827998e-15	1.0424325884973249e-13
SKA2	17q23.2	0.17629939736623262	9.297551227107292e-15	1.0586076926803499e-13
SLC17A9	20q13.33	0.1762162176817445	9.573392418267069e-15	1.0893277901012396e-13
METTL9	16p12.2	-0.17618355296553742	9.683902308431682e-15	1.101208487944958e-13
SMIM14	4p14	-0.1761262294855058	9.880876818777183e-15	1.1229004002106883e-13
PSMA6	14q13.2	0.1761153981302645	9.918535491956058e-15	1.1264711566902044e-13
PMCH	12q23.2	0.17601560628041402	1.0272200737254145e-14	1.165904468342774e-13
KNL1	15q15.1	0.1759435111870973	1.0535394178205453e-14	1.1950260557162944e-13
PSMD11	17q11.2	0.17593940827178117	1.0550570254219681e-14	1.195996218774005e-13
KIF4A	Xq13.1	0.1759301906205073	1.0584743416121103e-14	1.1991172936531674e-13
TMEM266	15q24.2	0.1758965611780784	1.0710345270966801e-14	1.2125856733737838e-13
RBBP9	20p11.23	-0.1758704992874853	1.080869011269559e-14	1.2229531707710336e-13
RNF20	9q31.1	-0.17584391846534653	1.0909907666681408e-14	1.2336325149964488e-13
ATPAF2	17p11.2	-0.17578472364305203	1.1138677257323006e-14	1.2587123523951115e-13
PML	15q24.1	0.17577398633162425	1.118067606011702e-14	1.262065924466632e-13
CHDH	3p21.1	-0.1757735638383647	1.1182331814966283e-14	1.262065924466632e-13
CARD10	22q13.1	-0.17575434245168362	1.1257916134657566e-14	1.2698029329147178e-13
SPATA6	1p33	-0.17570565718921824	1.145161610244928e-14	1.2900484502412734e-13
MTUS1	8p22	-0.1757056367200753	1.1451698226474478e-14	1.2900484502412734e-13
ABCA11P	4p16.3	-0.17560949389430416	1.1843890563221157e-14	1.333397604679848e-13
HEYL	1p34.2	-0.17553832419410045	1.2142688106687727e-14	1.36618480891319e-13
MAPK1	22q11.22	0.17548515882617274	1.2370720909296011e-14	1.39097433486966e-13
FAM219B	15q24.1-q24.2	-0.1754630983808709	1.2466572128295874e-14	1.4008796483681822e-13
PRAG1	8p23.1	-0.17545333698234306	1.250921745745146e-14	1.4047975674543437e-13
FGGY	1p32.1	-0.1754462830523602	1.2540123712093272e-14	1.4073931261216923e-13
RORC	1q21	-0.17530651183221002	1.3168235992376984e-14	1.4769689785735626e-13
NORAD	20q11.23	-0.17525315830685975	1.3416069867678897e-14	1.5038323381163597e-13
PFDN5	12q13.13	-0.17522500726607165	1.3548677317948565e-14	1.5177544355304913e-13
BAK1	6p21.31	0.1752018101478235	1.3658916699217898e-14	1.52915510077171e-13
SNX11	17q21.32	0.1751381409132504	1.3966043194566778e-14	1.5625700620042558e-13
FAN1	15q13.3	-0.17513184168500368	1.3996795865485729e-14	1.565041112934621e-13
C2ORF76	2q14.2	-0.17509811968188416	1.4162561424682376e-14	1.5825961275180342e-13
OSTF1	9q21.13	0.17505617576476198	1.4371438270890417e-14	1.6049439226700008e-13
TPT1	13q14.13	-0.17503759965490143	1.4464910479719268e-14	1.6143841374707697e-13
BRK1	3p25.3	-0.1750358098450204	1.4473948040064456e-14	1.614395019811513e-13
MDK	11p11.2	0.17503275984812286	1.4489361646928138e-14	1.6151166211125206e-13
STIP1	11q13.1	0.1750279774320894	1.4513562783051575e-14	1.6168162661094715e-13
MRPS12	19q13.2	0.17501714331885518	1.456853526099037e-14	1.6219396408320845e-13
DONSON	21q22.11	0.17501099937702091	1.4599800631571015e-14	1.6244189760006737e-13
MOK	14q32.31	-0.1749834222652744	1.4740949853789363e-14	1.6391137466732038e-13
AMN1	12p11.21	-0.17498085511910985	1.4754157450787534e-14	1.6395727707465923e-13
POGZ	1q21.3	-0.17492048115043565	1.5068148736595022e-14	1.6734356081514937e-13
CTSH	15q25.1	0.17488117600846412	1.527608672917482e-14	1.695486012018678e-13
TMC5	16p12.3	-0.1747864527071046	1.578886725961489e-14	1.7511302754772217e-13
WDR13	Xp11.23	-0.17478500610738104	1.5796828102516302e-14	1.7511302754772217e-13
BANK1	4q24	0.17477366646606943	1.5859368602681712e-14	1.7569845290013886e-13
PLK1	16p12.2	0.17464639019318492	1.6578240347468104e-14	1.8354988607883449e-13
ARL1	12q23.2	-0.17458625980225764	1.6928912854200058e-14	1.8731759088305433e-13
TNFRSF8	1p36.22	0.17456915679041696	1.7029980424415098e-14	1.88320506126202e-13
PEX1	7q21.2	-0.17453999660252534	1.7203667468433066e-14	1.9012474121478842e-13
RNF103	2p11.2	-0.17452823616731739	1.7274207955342715e-14	1.9078755183949773e-13
SRC	20q11.23	0.1744528059884645	1.7733455317701095e-14	1.957400587573633e-13
HROB	17q21.31	0.1744187963890798	1.7944424197126403e-14	1.9794771664734795e-13
RMI2	16p13.13	0.17439661475550436	1.8083348936324886e-14	1.9935843412219464e-13
FUCA2	6q24.2	0.17437499675928358	1.82197606929061e-14	2.0073974288743037e-13
TFAP2A	6p24.3	-0.17437067250874572	1.824716830765002e-14	2.009191251826488e-13
ZNF20	19p13.2	-0.17435638546560064	1.8338009751840464e-14	2.017963315653474e-13
VAPA	18p11.22	-0.17434253047226006	1.842652862294582e-14	2.026469268411423e-13
USP46	4q12	-0.17420697402860605	1.9315053192495122e-14	2.1228924561781918e-13
H3C15	1q21.2	0.17420002339426732	1.9361729981016293e-14	2.1267282238272032e-13
IBA57	1q42.13	-0.1741907274644535	1.9424329881478597e-14	2.132307288752222e-13
ZNF670	1q44	0.17415099159301656	1.9694166279959415e-14	2.1606151560358876e-13
ALG3	3q27.1	0.17413814065244967	1.9782219763222547e-14	2.168957647141911e-13
CENPL	1q25.1	0.1740989529057173	2.0053126798325863e-14	2.1973262361903423e-13
RACGAP1	12q13.12	0.1740673558013636	2.0274211966219812e-14	2.220204485664023e-13
CDKN3	14q22.2	0.17399243256796015	2.0808071269181188e-14	2.2772857635083266e-13
RO60	1q31.2	-0.1739074401597057	2.1430416852217134e-14	2.343976181207371e-13
NPHP3	3q22.1	-0.17388765058444447	2.1577928823635657e-14	2.358681832307583e-13
SEPTIN2	2q37.3	-0.1738573491240079	2.1805732688172238e-14	2.3821410821718953e-13
CYBC1	17q25.3	0.1737424322511313	2.2691350687937035e-14	2.4773906331485305e-13
NFKBIB	19q13.2	0.17371666828531915	2.289470303055834e-14	2.4980818569536104e-13
POMGNT1	1p34.1	-0.17362941850833316	2.359675014680236e-14	2.573128708641045e-13
FAM72D	1q21.1	0.1735685247480152	2.4099219313110494e-14	2.6263349568868397e-13
HACL1	3p25.1	-0.1735592653978095	2.4176538961113132e-14	2.633172138478775e-13
CD40LG	Xq26.3	0.17352322143497595	2.447985057291181e-14	2.6646000099194784e-13
ZNF30	19q13.13	-0.17349622998932152	2.4709430801854326e-14	2.68796928566196e-13
FCRL5	1q23.1	0.17347254044324972	2.4912668908169693e-14	2.7084465691976416e-13
EFNA1	1q22	-0.17335663264199	2.5930995671497168e-14	2.8174604081582187e-13
MIPOL1	14q13.3-q21.1	-0.173338028424614	2.6098212269393403e-14	2.833923735181636e-13
GLIPR1	12q21.2	0.17325798916173546	2.6829782245580578e-14	2.9116118256652284e-13
RGS5	1q23.3	-0.1732138023387849	2.7242251692279003e-14	2.9545980844394847e-13
DNAH6	2p11.2	-0.17315792897477372	2.7772742687296414e-14	3.0103252547851063e-13
NACA	12q23-q24.1	-0.17314368699076024	2.7909579209754705e-14	3.0233424197345557e-13
NUDT16L1	16p13.3	-0.17313519047128312	2.799152881736064e-14	3.0304018428291274e-13
PNPLA2	11p15.5	-0.17313342709468416	2.8008566334053274e-14	3.0304295438006834e-13
TNS2	12q13.13	-0.17312456573394178	2.80943380651116e-14	3.0378895615556006e-13
KLHL12	1q32.1	-0.17307179904655137	2.86104534100462e-14	3.0918466048989484e-13
EAF2	3q13.33	0.1730322368545297	2.900351566404311e-14	3.132449078117766e-13
DNALI1	1p34.3	-0.1729957057700208	2.9371172837769993e-14	3.1702608434217003e-13
UNC13A	19p13.11	0.17296740816105377	2.965911088698218e-14	3.199427863782104e-13
PALS1	14q23.3	-0.1729613409323977	2.972120725690916e-14	3.2042123023597943e-13
MDH1B	2q33.3	-0.17295663415319154	2.9769467798857474e-14	3.207500295416278e-13
SEMA3E	7q21.11	-0.17292246904941563	3.012209246531371e-14	3.2435584122757004e-13
ZFYVE16	5q14.1	-0.17280530264781022	3.136284917471184e-14	3.375150955881683e-13
UCHL1	4p13	0.17279168222493083	3.1510304232097783e-14	3.388999844093042e-13
PATJ	1p31.3	-0.17278105421218373	3.162583639105794e-14	3.3994009139864537e-13
MAP4K2	11q13.1	0.17271660872999764	3.233536094353653e-14	3.473598738360396e-13
PSD3	8p22	-0.1726920479659289	3.260986423514285e-14	3.5010043303104016e-13
RSPH1	21q22.3	-0.17266175457284738	3.2951593885645793e-14	3.535590507349921e-13
SERP2	13q14.11	-0.17265514022270786	3.3026674915990427e-14	3.5415421355876197e-13
ESPL1	12q13.13	0.17259042624557877	3.3770183866580854e-14	3.6191215445858574e-13
RAD54L	1p34.1	0.17257331143060894	3.3969553289804056e-14	3.6383285486790136e-13
TTC8	14q31.3	-0.17252062116200373	3.4590628529055506e-14	3.7026530526240917e-13
CENPW	6q22.32	0.1724867615699493	3.499561626617906e-14	3.7437845884754825e-13
ATP6V1D	14q23.3	-0.17245357886701976	3.5397027161723615e-14	3.7844849999195085e-13
CLUL1	18p11.32	-0.1724484013806609	3.5460065872847047e-14	3.788981476519952e-13
INCENP	11q12.3	0.17238486844970435	3.624265429002807e-14	3.8703125438753806e-13
RRM2	2p25.1	0.1723714826884843	3.640968965094644e-14	3.8858521023450995e-13
AHCYL2	7q32.1	-0.1723518964943439	3.665546168380252e-14	3.909771571684028e-13
TRMT61B	2p23.2	-0.17229855684578227	3.733307462544019e-14	3.979696939706015e-13
NPDC1	9q34.3	-0.17215893950543132	3.9165553723920125e-14	4.1725756291831836e-13
EARS2	16p12.2	-0.17212918950034062	3.956729708065354e-14	4.21289062902383e-13
GUSBP14	5q13.2	-0.1720762987937503	4.0291554182188167e-14	4.287477227000318e-13
MFHAS1	8p23.1	0.17205358621455866	4.0606551426363636e-14	4.3184517412089196e-13
PTGDS	9q34.3	0.17203485934905557	4.086809040600485e-14	4.343707925554065e-13
ACP6	1q21.2	-0.17196769149598404	4.18198413073765e-14	4.44225114310944e-13
STX8	17p13.1	-0.17194886467778847	4.209049760748424e-14	4.4683727560020595e-13
GTSF1	12q13.13	0.17187672198712856	4.31436543195074e-14	4.577485955943976e-13
ENY2	8q23.1	0.1717771267262487	4.4640225655829286e-14	4.733489106828922e-13
PCF11	11q14.1	-0.17174858133354673	4.507848902149374e-14	4.777155837735528e-13
MAPRE1	20q11.21	0.1716855726048955	4.6060893985759405e-14	4.878402484427234e-13
ARHGEF7	13q34	-0.1716647755092387	4.6389747442372344e-14	4.910352047563657e-13
RAB40C	16p13.3	-0.17160601435404568	4.7331423654573676e-14	5.007093429140547e-13
PTGER2	14q22.1	0.17158994645515116	4.7592172896807246e-14	5.031729848773684e-13
MAP7	6q23.3	-0.17154684376815788	4.829863255328055e-14	5.103433040650323e-13
INTS3	1q21.3	-0.1715292794406539	4.8589460155676916e-14	5.131160651995402e-13
RNF126P1	17q22	0.1715152920573866	4.8822291232082334e-14	5.152734863056357e-13
ADPRHL1	13q34	-0.1714920236596767	4.92120427957962e-14	5.190835682280887e-13
MLH1	3p22.2	-0.17137987585892522	5.1133835066147435e-14	5.390395759629249e-13
HSPA2	14q23.3	-0.17125631925469093	5.333654416845552e-14	5.619319221668435e-13
TRBV4-1	7q34	0.1712286547021073	5.3842363192535506e-14	5.669302592016363e-13
ARAP2	4p14	0.17118355974919056	5.467699939640478e-14	5.753830157927025e-13
TOLLIP	11p15.5	-0.17101276266442475	5.795499836278272e-14	6.09523215163151e-13
NBPF3	1p36.12	-0.17097467124686969	5.871198085548418e-14	6.171251165822661e-13
RPS6	9p22.1	-0.17090586570471805	6.010403436104712e-14	6.31389559332047e-13
RPS3A	4q31.3	-0.17090307624386003	6.016114856605469e-14	6.316221051196603e-13
GLRX	5q15	0.17086321798623227	6.098309355305848e-14	6.398795487397618e-13
MT2A	16q13	0.17080811027025788	6.213770399820167e-14	6.51615945876612e-13
2001-03-01	12q13.3	0.17080112516464266	6.228558001976661e-14	6.527875821224293e-13
GPHN	14q23.3	-0.1707925934429562	6.246666724752385e-14	6.543057292086924e-13
TAPBPL	12p13.31	0.1707825897880751	6.26796552996334e-14	6.561560668990029e-13
CENPE	4q24	0.17072135240599587	6.399909801214373e-14	6.695803661085119e-13
RNF141	11p15.3	-0.17065096417845477	6.554943364799135e-14	6.854034005879721e-13
PNPT1	2p16.1	0.1706426923728086	6.573402920266974e-14	6.869358213783624e-13
MINDY3	10p13	-0.17056621326276472	6.746512168813505e-14	7.046183733049986e-13
IQCH	15q23	-0.17052679726531478	6.837470423829746e-14	7.137054388064599e-13
DDX46	5q31.1	-0.17043300036819498	7.058792424473402e-14	7.363817076900098e-13
GTPBP4	10p15.3	0.17041773352461387	7.09547568214121e-14	7.397811770675865e-13
MRPS36	5q13.2	-0.17039994181857163	7.138462004479163e-14	7.438335076565767e-13
ADM	11p15.4	0.17034372458180957	7.275975769265656e-14	7.577253197312527e-13
PCSK4	19p13.3	-0.1703401180366955	7.284886068152554e-14	7.582159805112324e-13
GGT6	17p13.2	-0.17033235821115753	7.304093780137325e-14	7.597772205168191e-13
ACY1	3p21.2	-0.17024733009937226	7.517848206431774e-14	7.815619050762522e-13
PTPN2	18p11.21	0.17024138059380994	7.533032729340524e-14	7.826899023384994e-13
AK9	6q21	-0.17023446423766264	7.550722748131665e-14	7.840767762263461e-13
ARPC5L	9q33.3	0.17020290180559333	7.631969572319501e-14	7.920580835456641e-13
LINC01094	4q21.21	0.17016075976728814	7.741789972210472e-14	8.029939306041167e-13
INSL3	19p13.11	0.17012153729880428	7.845395869313293e-14	8.132730115273217e-13
ADGRV1	5q14.3	-0.17000910054433593	8.15000327014076e-14	8.443646531967977e-13
KBTBD7	13q14.11	-0.17000421841866373	8.163489534157368e-14	8.452769151824182e-13
RGL1	1q25.3	0.16998605993587174	8.21384272542137e-14	8.500032775682471e-13
AFF3	2q11.2	-0.16994871766859324	8.318352843372452e-14	8.603254046140879e-13
MTMR9	8p23.1	-0.16994631822549028	8.325112661371244e-14	8.605316796739664e-13
FBXO5	6q25.2	0.16991598044434308	8.411048384811298e-14	8.689171151769017e-13
CYB561A3	11q12.2	0.16991055701095203	8.426502499055392e-14	8.700159069636494e-13
LPIN1	2p25.1	0.16983292069635816	8.650808827844433e-14	8.926646046469415e-13
LIX1L	1q21.1	0.16975962185430502	8.867960203198718e-14	9.145495451134349e-13
COMMD6	13q22.2	-0.16973273692741045	8.94894262575649e-14	9.223744631045131e-13
SKP1	5q31.1	-0.16961613861433722	9.308645450934217e-14	9.589019940272111e-13
SSX2IP	1p22.3	-0.16958112382680451	9.419410939317914e-14	9.697589666032091e-13
HDAC4	2q37.3	-0.1694773568844347	9.755324099428215e-14	1.003770043233474e-12
KDELR2	7p22.1	0.16947318254715316	9.769080554031947e-14	1.0045759251451512e-12
CTNNA1	5q31.2	-0.1694716055989617	9.774282315206726e-14	1.0045759251451512e-12
WEE2-AS1	7q34	-0.16942133005320179	9.941555829493567e-14	1.0211866619396747e-12
PANX2	22q13.33	0.16937368195227825	1.0102680717997615e-13	1.0371472905378108e-12
IP6K1	3p21.31	-0.16928926185803245	1.0394472660982245e-13	1.0664965188182805e-12
KCNQ3	8q24.22	-0.16920108125366612	1.0708099157417472e-13	1.0980514172892941e-12
MARCO	2q14.2	0.1691793102609227	1.0786950001746483e-13	1.1055093253776276e-12
HYI	1p34.2	-0.16916814546339676	1.0827607905264028e-13	1.1090467586685072e-12
ELP6	3p21.31	-0.16911388921105933	1.1027340842573446e-13	1.128864631151878e-12
DLGAP5	14q22.3	0.16908770181298455	1.1125034451592064e-13	1.138220238679034e-12
CATSPERE	1q44	-0.16905380126615896	1.1252765534735498e-13	1.1506366932403943e-12
ZNF425	7q36.1	-0.16904553641752526	1.1284123675187969e-13	1.1531901829459218e-12
SNX25	4q35.1	-0.16902267225625128	1.137132166130057e-13	1.1614441547498057e-12
MED23	6q23.2	-0.169012378764457	1.141079404933197e-13	1.1643918118054507e-12
SLC2A11	22q11.23	-0.16901178440380266	1.1413077344643082e-13	1.1643918118054507e-12
WBP1	2p13.1	-0.16900049988342683	1.1456513167270426e-13	1.168163268066456e-12
RHBDL1	16p13.3	-0.16898933758032203	1.149963824588304e-13	1.1718988004749206e-12
GASK1B	4q32.1	-0.16898420416024962	1.1519524467578374e-13	1.1732632421631714e-12
ENO4	10q25.3	-0.16892787420614241	1.1739970239020097e-13	1.1950416154240413e-12
COG2	1q42.2	-0.16890113881201269	1.184604300125157e-13	1.2051596874174695e-12
CDC123	10p14-p13	0.16884841053776853	1.2058008248291333e-13	1.2260332936241268e-12
ADHFE1	8q13.1	-0.16882456897262824	1.2155068739954442e-13	1.2352067040298105e-12
EXD3	9q34.3	-0.16880534228557748	1.2233900221344458e-13	1.24251839255927e-12
MUC1	1q22	-0.16876469848083153	1.240220015514916e-13	1.2589034873619085e-12
FAR2	12p11.22	0.16876301255768453	1.2409230200660745e-13	1.2589094323793917e-12
LCMT2	15q15.3	-0.1687539605085148	1.2447042840313165e-13	1.2620364941626904e-12
COASY	17q21.2	-0.16872911250585812	1.2551421570794086e-13	1.2719055596262605e-12
MIS12	17p13.2	-0.16865106109454422	1.288491280198266e-13	1.3049677811452768e-12
KRT80	12q13.13	0.16859606328891535	1.3125112412167855e-13	1.3285497754424165e-12
CMTR1	6p21.2	0.1685804074603482	1.3194288554943268e-13	1.3348037127460253e-12
DNAJC12	10q21.3	-0.1685285971699268	1.3425777609477243e-13	1.3574618817017921e-12
SNRPB	20p13	0.1685086913602439	1.3515773446370387e-13	1.3657965131200697e-12
SMARCE1	17q21.2	-0.16850421379520197	1.3536098352452273e-13	1.3670853693992345e-12
ANKS1B	12q23.1	-0.16843078049859456	1.3873746349383748e-13	1.4004030831591487e-12
BLK	8p23.1	0.1682933275861692	1.4528129546508837e-13	1.4656366667645619e-12
CCDC28A	6q24.1	-0.16824779718636132	1.4751499554957858e-13	1.4873399160437128e-12
SH3BGRL	Xq21.1	-0.16817438981886745	1.5118752845618617e-13	1.523518074141635e-12
TSPAN6	Xq22.1	-0.16804925698654963	1.576558646441117e-13	1.5878134990202838e-12
PHGR1	15q15.1	-0.16803251500583052	1.5854163870777064e-13	1.5958444324330671e-12
ACVR1B	12q13.13	-0.16800042590701583	1.6025306680604524e-13	1.6121726353111784e-12
C6ORF120	6q27	-0.1679770143835589	1.615131192495902e-13	1.6239442691587416e-12
C14ORF93	14q11.2	-0.1679169110204824	1.6479270659611518e-13	1.6559970482541167e-12
SIK3	11q23.3	-0.16789758712402186	1.6586095339687225e-13	1.6658048367300996e-12
TMEM178A	2p22.1	-0.16786954367685847	1.6742332885292125e-13	1.6805616856175942e-12
TRIM45	1p13.1	-0.16783260914965653	1.6950311383797904e-13	1.7004929053812364e-12
CADPS2	7q31.32	-0.16777727959952038	1.7266626554592764e-13	1.7312645326087514e-12
LINC00472	6q13	-0.16775740042685136	1.738168360786508e-13	1.74183375466608e-12
SEMA5A	5p15.31	-0.16774452639704682	1.7456597375896666e-13	1.7483706900385025e-12
SMARCC1	3p21.31	-0.1677166254530076	1.7620042055490844e-13	1.7637623028716943e-12
NCBP2	3q29	0.1676955040373833	1.7744770259878283e-13	1.7749081723546299e-12
ZNF704	8q21.13	-0.16769444490675914	1.7751047509538496e-13	1.7749081723546299e-12
NCOA1	2p23.3	-0.16765624933331771	1.7978887545829571e-13	1.7966948052163276e-12
SLC25A23	19p13.3	-0.1676066925925274	1.8278781042600117e-13	1.825653916301288e-12
PLA2G6	22q13.1	-0.16759742169880767	1.833542678095011e-13	1.8302992637390664e-12
PAFAH1B1	17p13.3	-0.1675226112966978	1.8798873195330326e-13	1.8755251500622932e-12
STK36	2q35	-0.1673868381175352	1.966953506457409e-13	1.961305710635444e-12
C1S	12p13.31	0.16735999963004344	1.984626724046209e-13	1.977836058654881e-12
LSM10	1p34.3	0.16733664534975284	2.0001323538880347e-13	1.9921891917545576e-12
BTC	4q13.3	0.16729435759939892	2.02851168715984e-13	2.019342009191422e-12
SLC41A2	12q23.3	0.16729251201619974	2.029759219862183e-13	2.0194706331829917e-12
HMBOX1	8p21.1-p12	-0.1671852328125198	2.1035841763898624e-13	2.0917688908176286e-12
FCRL3	1q23.1	0.16714982841455805	2.1285215950318382e-13	2.1154013738626824e-12
ARMC12	6p21.31	-0.167142569437708	2.133670256018136e-13	2.119351896764329e-12
SPIN3	Xp11.21	-0.16701915664026298	2.2230987989884898e-13	2.2069663613047912e-12
METTL7B	12q13.2	0.16689641869652105	2.3156843320764075e-13	2.297616904870097e-12
LINC00869	1q21.2	-0.1668722018617368	2.3343939489728266e-13	2.3149086178226967e-12
LAPTM4B	8q22.1	0.16682760004290587	2.3692418258339723e-13	2.348176119149828e-12
S100A3	1q21.3	0.16681085770381668	2.382454174651916e-13	2.359975726048508e-12
SPATA2	20q13.13	-0.16662694082432986	2.5324399617053976e-13	2.507171098052416e-12
RPL18	19q13.33	-0.16650340975385167	2.6383437424131766e-13	2.610586920575186e-12
ZSCAN21	7q22.1	-0.16648104261743502	2.657978608860314e-13	2.6285749024534253e-12
FIRRE	Xq26.2	0.16645174431428733	2.683915060158934e-13	2.6519696859722114e-12
C6ORF62	6p22.3	0.16645100554489936	2.684572259362722e-13	2.6519696859722114e-12
RRP7A	22q13.2	0.16644394665811127	2.6908597188283243e-13	2.656727435899501e-12
IL27	16p12.1-p11.2	0.16643554561611534	2.6983614945944614e-13	2.662678244228786e-12
TTLL5	14q24.3	-0.16635615686656724	2.7702734282378083e-13	2.7321462352331152e-12
HIBADH	7p15.2	-0.16632201599378887	2.8017742199584405e-13	2.7617051781664583e-12
FAM43B	1p36.12	-0.16632034271704935	2.8033271078367417e-13	2.7617283640652415e-12
CSAG1	Xq28	0.1662065812159447	2.910908448664867e-13	2.8661496600867047e-12
CDC16	13q34	-0.16614861021928845	2.9672782342628787e-13	2.920060509772156e-12
GLS2	12q13.3	-0.16613181774420355	2.9838060480595877e-13	2.9347260139357316e-12
ENTPD3	3p22.1	-0.16609189784045517	3.0234603249806156e-13	2.972109229640716e-12
ZNF839	14q32.31	-0.16603063568980916	3.085322743597172e-13	3.031270843518919e-12
PJA2	5q21.3	-0.1659814942720711	3.1358420190197824e-13	3.079229754184841e-12
EPB41L4A-AS1	5q22.1	-0.1659463590275729	3.1724592213288684e-13	3.1134928597150383e-12
HAUS8	19p13.11	0.16591651679702785	3.2038894536917314e-13	3.1426309481132693e-12
HIGD1B	17q21.31	-0.16586008064451585	3.2641663658417915e-13	3.200017167989743e-12
TTC6	14q21.1	-0.16580384051273186	3.325340593213595e-13	3.2582203164542105e-12
IPO11	5q12.1	-0.1656843374913498	3.4590870955202846e-13	3.387429217511133e-12
NCBP3	17p13.2	-0.1656593874945205	3.4876698057654363e-13	3.4135686369925336e-12
METTL3	14q11.2	-0.16564991176555854	3.4985858157536665e-13	3.422397760611035e-12
EFHD1	2q37.1	-0.16561235501450736	3.542181819775371e-13	3.4631683433407497e-12
POR	7q11.23	0.1655458745066537	3.620663339543116e-13	3.537983689689913e-12
DPM3	1q22	-0.16549307033423657	3.684213300190115e-13	3.5981354123760465e-12
MRPL11	11q13.2	0.1654643118323441	3.7192832973157065e-13	3.6304225828609204e-12
ELP2	18q12.2	-0.16542433954859262	3.768572740452856e-13	3.6765470852024675e-12
RPL24	3q12.3	-0.16538836630578813	3.8134786172937227e-13	3.718347563233804e-12
PAOX	10q26.3	0.16537898195642953	3.82527931584153e-13	3.727841008389981e-12
MRFAP1	4p16.1	-0.1653726315152037	3.833285234491957e-13	3.733628088697722e-12
ADA2	22q11.1	0.16531981565853326	3.9005096083436045e-13	3.797056738947106e-12
LRRC56	11p15.5	-0.16518858102989978	4.0725943322375573e-13	3.96244118812208e-12
TMEM167B	1p13.3	-0.16514339329156455	4.133554929516541e-13	4.019587233021524e-12
KIR3DL1	19q13.42	0.16510922609041537	4.1802418169489383e-13	4.06279907053089e-12
COCH	14q12	0.16507990182502438	4.2207234868907017e-13	4.099936779250795e-12
IFT81	12q24.11	-0.16506752181288814	4.237929138286329e-13	4.114436794579276e-12
SPNS3	17p13.2	0.16500977773418965	4.3190948271719316e-13	4.1909841154793514e-12
MND1	4q31.3	0.16495743013816916	4.3939920178501524e-13	4.261369917203977e-12
ST13P4	13q14.2	-0.16495448881171315	4.398237973016677e-13	4.263198138311065e-12
ATP6V1B2	8p21.3	0.164922014173722	4.445385185437969e-13	4.306586141557877e-12
YPEL2	17q22	-0.1649051008378535	4.4701362643992697e-13	4.328242394773299e-12
CCL19	9p13.3	0.16487141726237653	4.5198324641531115e-13	4.374015789800476e-12
DNAAF4	15q21.3	-0.16485928810916703	4.5378600323812573e-13	4.389109612466028e-12
PRKCQ	10p15.1	0.1648409938659325	4.565184303010128e-13	4.4131744188306685e-12
TRIM65	17q25.1	0.16483236193403433	4.578132940884208e-13	4.423323951122902e-12
KIF23	15q23	0.16482921272779827	4.582865985970637e-13	4.425529089553892e-12
HSD17B4	5q23.1	-0.16481073726262388	4.610730222778682e-13	4.450056994277789e-12
HSPA6	1q23.3	0.1648006301062984	4.626043852977704e-13	4.4624519175785995e-12
CASP4LP	11q22.3	0.16476786360999393	4.676033188243614e-13	4.5082652062628496e-12
NOL7	6p23	0.16472173965953013	4.747300157825565e-13	4.5745328842056595e-12
TPTE2P2	13q14.3	-0.1646462034043423	4.866320758007409e-13	4.686721079898549e-12
CUL4A	13q34	-0.1646040590238996	4.933993899855312e-13	4.749363637717869e-12
GATAD1	7q21.2	-0.164591321696415	4.954627886433363e-13	4.766684622973557e-12
ZNF630	Xp11.23	-0.1645679828885068	4.99265577340015e-13	4.800712351227897e-12
ACAD10	12q24.12	-0.16447416044016355	5.148439060533651e-13	4.9478718762701785e-12
HEPACAM2	7q21.2	-0.16446961510773075	5.156106058792384e-13	4.952604426046429e-12
HLX	1q41	0.16439715964857554	5.279846055438285e-13	5.068764490648833e-12
TMCO4	1p36.13	-0.16434283962350746	5.374520472695107e-13	5.156912364289492e-12
TBC1D31	8q24.13	0.16433810141119434	5.382857241261942e-13	5.162168670350938e-12
STAT5A	17q21.2	0.16431766342750828	5.418962989190884e-13	5.194035756836995e-12
SLCO5A1	8q13.3	0.16423487951497984	5.567654883749025e-13	5.333724768739517e-12
ST3GAL5	2p11.2	0.164213317152826	5.607036473384106e-13	5.368603639256107e-12
SPATA4	4q34.2	-0.16420925650740262	5.614483369644981e-13	5.372885039165292e-12
CATSPER1	11q13.1	0.16419734999604993	5.636374930298085e-13	5.390977674328539e-12
TMEM41B	11p15.4	-0.1641114666264055	5.796781415353994e-13	5.5404978630374845e-12
SPA17	11q24.2	-0.16411038091851726	5.798837612770432e-13	5.5404978630374845e-12
PAK1IP1	6p24.2	0.16408027725286214	5.856136077163803e-13	5.5922847848452644e-12
FCMR	1q32.1	0.16406177430904892	5.891629263473869e-13	5.623205139524901e-12
CNTROB	17p13.1	-0.16398403809750436	6.043066173949167e-13	5.7646956666230355e-12
GATD1	11p15.5	-0.163963639310355	6.083433134963992e-13	5.800139152649407e-12
ELMO2	20q13.12	0.1639178680100913	6.174974580351322e-13	5.884310869233993e-12
SIGLEC7	19q13.41	0.163873973742142	6.264030640932005e-13	5.9660266515796495e-12
UBR7	14q32.12	-0.16384482210432713	6.323870669755521e-13	6.019844836818408e-12
APLP2	11q24.3	-0.16377719955409428	6.464847914831469e-13	6.1508020888317535e-12
TCP11L1	11p13	0.16377455165957958	6.470430424862968e-13	6.1528716488770655e-12
MEF2A	15q26.3	0.16370135582542786	6.626633760667663e-13	6.298092234217719e-12
C19ORF38	19p13.2	0.1635872694002228	6.877503468995216e-13	6.5330856203637874e-12
STX17	9q31.1	0.16342425293266857	7.252204913085804e-13	6.885400437460749e-12
TP53INP1	8q22.1	-0.1634022127552531	7.304377779421788e-13	6.931290275396671e-12
MORN4	10q24.2	-0.16337485511449942	7.369650284398355e-13	6.9895559262429354e-12
DAPP1	4q23	0.16326406857760123	7.639875012700088e-13	7.242040051408829e-12
CBX2	17q25.3	0.1632088350831822	7.77820434926196e-13	7.36929769879184e-12
ERI2	16p12.3	-0.16318921319411053	7.827935274566837e-13	7.412525180289876e-12
ST8SIA1	12p12.1	0.1631834933009489	7.842490735174417e-13	7.422416021791386e-12
ITM2C	2q37.1	0.16309234467520284	8.078051156018575e-13	7.641353995567493e-12
CDCA2	8p21.2	0.16307632590480275	8.120160259395916e-13	7.677165129014211e-12
CCDC50	3q28	0.16307219890771726	8.131043871495959e-13	7.683432246544952e-12
DCAF6	1q24.2	-0.16306380715986873	8.153218516869631e-13	7.700356693390784e-12
NR3C2	4q31	-0.16304536841378825	8.20215023585016e-13	7.742521116517627e-12
ENTPD5	14q24.3	-0.16303976813360704	8.217068887507013e-13	7.752551200135927e-12
MYO9B	19p13.11	0.16302403667777723	8.25911861656277e-13	7.788154776913343e-12
TMEM156	4p14	0.1630063182997438	8.306732065137917e-13	7.828964907738023e-12
ORC1	1p32.3	0.16295917573121174	8.434730098099283e-13	7.945454152920025e-12
GUSB	7q11.21	-0.1628153834943314	8.837209758770987e-13	8.32024681042161e-12
C1GALT1	7p22.1-p21.3	0.16277384234601455	8.956951016188105e-13	8.428588923935633e-12
TMC8	17q25.3	0.1627476315170193	9.033320208747757e-13	8.49602585049828e-12
CYB561D2	3p21.31	-0.16273577302900558	9.068081156532719e-13	8.524279517161263e-12
TMEM42	3p21.31	-0.16267524416193768	9.24756408521093e-13	8.688476183701298e-12
BBS4	15q24.1	-0.162574125842058	9.55520601504295e-13	8.97285024543139e-12
MAN2A2	15q25	-0.16254218464898085	9.654453301132422e-13	9.061336679410046e-12
DYNC1I2	2q31.1	-0.16252673036289642	9.702834855432388e-13	9.102015159449249e-12
ZMYND12	1p34.2	-0.1624807205512671	9.84828621148077e-13	9.233663157160941e-12
MAPRE2	18q12.1-q12.2	0.16242949011334593	1.001275807499528e-12	9.382998719162674e-12
MED9	17p11.2	-0.1624191513476834	1.0046275134411925e-12	9.409524708361542e-12
SZRD1	1p36.13	0.16239843167939683	1.011377737631092e-12	9.4678378362583e-12
FAM241A	4q25	-0.16239628389351857	1.0120799999201792e-12	9.46950292153295e-12
MARCKS	6q21	0.16235418278082334	1.0259427671960087e-12	9.594238472307366e-12
ANKAR	2q32.2	-0.16234614607553938	1.02861012273218e-12	9.614203724791774e-12
LYSMD1	1q21.3	-0.1623433908965743	1.029526121732077e-12	9.617787225161844e-12
GATA3	10p14	-0.1622347670828346	1.0662841267386576e-12	9.956028314708729e-12
PRAM1	19p13.2	0.16221119792057057	1.074428164746918e-12	1.0026885684237647e-11
CSNK1E	22q13.1	-0.1621574731999921	1.0932207433404978e-12	1.0196993896303053e-11
TTC37	5q15	-0.16214229473698227	1.0985882167188035e-12	1.0241768723545769e-11
ARIH2	3p21.31	-0.1621379900587684	1.1001151532643275e-12	1.0250711784131696e-11
NDFIP2	13q31.1	-0.16211112068805753	1.1096932815013785e-12	1.0334626754694118e-11
FAM209B	20q13.31	0.16210621457491217	1.1114509710696806e-12	1.0345660636894996e-11
SNRPE	1q32.1	-0.16207899408942056	1.1212528276583904e-12	1.0431521670198462e-11
C16ORF72	16p13.2	-0.16202888709597693	1.1395180175166138e-12	1.0595991946609171e-11
GNA15	19p13.3	0.16200962581100473	1.146616570591997e-12	1.0656511596371735e-11
LRCH4	7q22.1	0.1619439869859025	1.1711342721752529e-12	1.087877710233576e-11
CCNG1	5q34	-0.16189153735433678	1.1910943102279863e-12	1.1058499256605129e-11
PRELID3B	20q13.32	0.1618228239539284	1.2177490409630768e-12	1.1300160422256548e-11
COX7C	5q14.3	-0.16180568413264454	1.2244883896731352e-12	1.1356862527333065e-11
FEM1B	15q23	0.16179952297365477	1.2269198711918318e-12	1.1373572399374793e-11
NCF1C	7q11.23	0.16178336121038317	1.2333205774766785e-12	1.1427041040571504e-11
LONRF3	Xq24	0.16177726681646754	1.235742692719477e-12	1.1443611048783752e-11
HECTD1	14q12	-0.16176674968348237	1.2399335253753584e-12	1.1476534905806367e-11
ADCY6	12q13.12	-0.16176222848632743	1.241739397126927e-12	1.148736169739654e-11
CRIM1	2p22.2	-0.1617481767231513	1.2473684773288518e-12	1.1533527887150233e-11
ABCA3	16p13.3	-0.16173203999845906	1.2538636519347005e-12	1.1587650883642182e-11
ABCD3	1p21.3	-0.161706612920791	1.2641656263206265e-12	1.1676881268592262e-11
SLC52A2	8q24.3	0.16167165499458544	1.2784646867548699e-12	1.1802921939375992e-11
TRAPPC8	18q12.1	-0.16165171283630447	1.2866926604018028e-12	1.1872813521479692e-11
ASCL2	11p15.5	0.16164223625936583	1.2906207955755665e-12	1.1902977694843504e-11
RRP36	6p21.1	0.16156477926616397	1.323171357403931e-12	1.219695169576324e-11
RUBCN	3q29	0.16148424408160753	1.3578688487751651e-12	1.251040595468466e-11
SH3TC1	4p16.1	0.16146786614631015	1.3650334340390952e-12	1.2570001913247313e-11
PPA2	4q24	-0.16144417697234342	1.3754619608896769e-12	1.2659578027393366e-11
TAT	16q22.2	-0.1614255832525945	1.3837020279953933e-12	1.2728930831146618e-11
PPP2R5A	1q32.3	-0.16140546230667224	1.3926734312541037e-12	1.2804937281866906e-11
PARK7	1p36.23	-0.16139115379955793	1.399087890561395e-12	1.2857368512853777e-11
TMEM104	17q25.1	0.16134917655008613	1.4180737554645924e-12	1.3025216620640697e-11
SNRPA1	15q26.3	0.16133299062863912	1.4254617531389817e-12	1.3086420100754313e-11
COX20	1q44	-0.161267563906792	1.4557119787808467e-12	1.3357340910988073e-11
SALL2	14q11.2	-0.16125808808478648	1.4601450043401752e-12	1.3391213046406746e-11
ACLY	17q21.2	-0.16120780303283253	1.4838919850709225e-12	1.3602092114929298e-11
CDCA3	12p13.31	0.16116124276734703	1.5062172951023685e-12	1.3799732072530984e-11
CCL20	2q36.3	0.16115532651277478	1.5090775695755092e-12	1.381892634452056e-11
SLC43A2	17p13.3	0.1611372014064501	1.5178735249829985e-12	1.3892427832814488e-11
KIAA1522	1p35.1	-0.1610740201742417	1.5489295627912113e-12	1.4169488371268335e-11
OGA	10q24.32	-0.16105456523059758	1.558617246407642e-12	1.425089125854643e-11
NUDT16	3q22.1	-0.16104869064757651	1.5615541816093822e-12	1.427051893294647e-11
RNF14	5q31.3	-0.16103975301089624	1.566032866427395e-12	1.4304209156270055e-11
PLEKHM2	1p36.21	0.16096808348964556	1.602405006192163e-12	1.462903417685444e-11
SLC38A10	17q25.3	0.1609403457150894	1.6167030386912454e-12	1.4752108879578833e-11
VEZF1	17q22	-0.16093494320777527	1.6195023930121614e-12	1.4770188996471522e-11
CT45A3	Xq26.3	0.16093120916923448	1.6214399927295936e-12	1.478039545114134e-11
SIGLEC12	19q13.41	0.16092532600591594	1.624497389025626e-12	1.4800794072161834e-11
LPP	3q27.3-q28	-0.16091616253643912	1.6292707735648667e-12	1.4836798602639618e-11
CDK20	9q22.1	-0.16091242453789156	1.631221897269462e-12	1.4847079143594728e-11
KIF14	1q32.1	0.16089702371803602	1.6392848528610152e-12	1.4912950061946706e-11
TMSB10	2p11.2	0.16084113234011527	1.6688757620260088e-12	1.5174500760657437e-11
GUSBP3	5q13.2	-0.16075843557911285	1.713621220538277e-12	1.5573513840201414e-11
ERAP1	5q15	0.16073301662790965	1.7276096536308135e-12	1.5692744026793376e-11
PARP15	3q21.1	0.16069292381683073	1.7499011465855809e-12	1.5887237257437116e-11
PAQR8	6p12.2	0.16066912994066357	1.7632635328335294e-12	1.6000508982868278e-11
STC2	5q35.2	-0.16061260186420132	1.7954114506455447e-12	1.6284048204800224e-11
MRGBP	20q13.33	0.16059931311140438	1.8030518648701814e-12	1.6345135831237817e-11
ANKMY1	2q37.3	-0.16053974001623647	1.8376971367942062e-12	1.6650845407039526e-11
ZFYVE1	14q24.2	-0.1605278499998084	1.8446895862501612e-12	1.6705819733453065e-11
H2AX	11q23.3	0.16050120723053807	1.8604528709491045e-12	1.684012929503706e-11
CPD	17q11.2	-0.1604328527327844	1.9015014282315418e-12	1.720306252054368e-11
RPRD1A	18q12.2	-0.16035879337280026	1.946977994783387e-12	1.7605672824135406e-11
TGFBI	5q31.1	0.16035556930597644	1.9489817790230085e-12	1.7614971454252998e-11
IFITM4P	6p22.1	0.16028419854759587	1.993860541623249e-12	1.8011572616624628e-11
[truncated: 16,059 more rows]
