# Supplementary material for: Opposite and dynamic regulation of the interferon response in metastatic and non-metastatic breast cancer
Source: Cell Commun Signal. 2023 Mar 7;21:50. doi: 10.1186/s12964-023-01062-y (PMC9990226; doi:10.1186/s12964-023-01062-y)
Supplement: Supplementary file 4 — Additional file 3. Correlation between cGAS and IFN-I induced genes expression. [file 12964_2023_1062_MOESM4_ESM.xlsx]

## Sheet: Tabelle1
Correlated Gene	Cytoband	Spearman's Correlation	p-Value	q-Value
GBP1	1p22.2	0.5324442389069353	7.044267512080508e-140	1.2720538273314983e-135
CXCL10	4q21.1	0.5231156776542693	3.1107095696053756e-134	2.8086596703966937e-130
TNFSF13B	13q33.3	0.517165676354946	1.005643140278743e-130	6.053301275717847e-127
EPSTI1	13q14.11	0.5066357799777254	1.1097637533965296e-124	4.344128611101029e-121
SOD2	6q25.3	0.5065737504270403	1.2028266173167098e-124	4.344128611101029e-121
PSMB9	6p21.32	0.4990494234039859	1.8593057726477822e-120	5.595890607078942e-117
GBP5	1p22.2	0.49030226705041574	1.0218659653288617e-115	2.6361222288440834e-112
PTPRC	1q31.3-q32.1	0.487822403117594	2.129848312416969e-114	4.8076001032032034e-111
LYN	8q12.1	0.4857263539485289	2.7209790244033364e-113	5.459493246963939e-110
LAMP3	3q27.1	0.48455139416528614	1.1260414764487938e-112	2.0334056981712318e-109
ADAMDEC1	8p21.2	0.48412205209470505	1.889514259324941e-112	3.101895317717253e-109
TNFAIP3	6q23.3	0.4837496073914186	2.958666824252552e-112	4.452300459362715e-109
PLEK	2p14	0.4834201374981078	4.397140776483104e-112	6.107966780133222e-109
STX11	6q24.2	0.48305716554285016	6.800238795260178e-112	8.25040150406308e-109
NUP62	19q13.33	0.483050696777002	6.853251886197044e-112	8.25040150406308e-109
IL32	16p13.3	0.4828879584872476	8.331390003823953e-112	9.40301504306581e-109
IDO1	8p11.21	0.4794214048053366	5.93604254997167e-110	6.305473903964024e-107
NCF4	22q12.3	0.4773422334503362	6.080963531360381e-109	6.1005577471836535e-106
TNFAIP8	5q23.1	0.47250294649410046	1.7368386815398075e-106	1.6507280479603075e-103
NPL	1q25.3	0.4709609916246119	1.0327469870402753e-105	9.324672545986646e-103
SLC7A7	14q11.2	0.4704810541190212	1.7954274826784478e-105	1.5438966420098767e-102
C1QC	1p36.12	0.46921513051503	7.688395443195832e-105	6.310774768783197e-102
TLR8	Xp22.2	0.46891818798612267	1.0804855166007725e-104	8.48322063425076e-102
CD38	4p15.32	0.46813022461683945	2.661143960855113e-104	2.0022890685467345e-101
FPR3	19q13.41	0.46729436412407366	6.905465194501583e-104	4.987955619292384e-101
CCL4	17q12	0.46570097666783256	4.2213391554251688e-103	2.931882402641065e-100
LYZ	12q15	0.46484602915165923	1.1107327648152869e-102	7.428745284086834e-100
CD53	1p13.3	0.4644464244014634	1.7441496359683165e-102	1.1248519330827092e-99
TLR1	4p14	0.4641285707330252	2.4962012386336775e-102	1.554358688525757e-99
C1QB	1p36.12	0.4638012367483043	3.609501510922757e-102	2.1299468986729148e-99
CTSC	11q14.2	0.4637897577993776	3.656459954527653e-102	2.1299468986729148e-99
LAIR2	19q13.42	0.4634590697867294	5.305012244696823e-102	2.9936847223354762e-99
SRGN	10q22.1	0.4632628565589466	6.614585512912193e-102	3.6195813694596478e-99
PPP1R18	6p21.33	0.4610947162838632	7.500824594023431e-101	3.98382030937868e-98
CCL8	17q12	0.4609897975120662	8.432372593025059e-101	4.350622408138472e-98
PLSCR1	3q24	0.45961580012582715	3.89147952573748e-100	1.952009368771317e-97
CD163	12p13.31	0.45913165577409193	6.659138537336931e-100	3.250019559654873e-97
ITGB2	21q22.3	0.4590325519060949	7.432392465312347e-100	3.5319511352265884e-97
RIPK2	8q21.3	0.45787142792852925	2.6850055589185088e-99	1.2432264200756522e-96
TAP1	6p21.32	0.4572416358900806	5.3777756264370685e-99	2.4277968065550146e-96
GIT2	12q24.11	0.45711055870454603	6.213072417926045e-99	2.736479554217281e-96
HLA-F	6p22.1	0.45698601943922673	7.126187116098786e-99	3.0639211176788542e-96
PLA2G7	6p12.3	0.4545941800232418	9.812440399493558e-98	4.120768575210574e-95
IL2RA	10p15.1	0.4536970437746091	2.609928537299038e-97	1.0711383983305916e-94
CD86	3q13.33	0.45362721353553975	2.8160763163086476e-97	1.1300601359978124e-94
LILRB4	19q13.42	0.4521052766396868	1.469976441419263e-96	5.770616212858489e-94
TAGAP	6q25.3	0.4506364154028741	7.186222949868409e-96	2.7610385963558244e-93
CXCL9	4q21.1	0.4494234132874948	2.649106248578577e-95	9.966158466006654e-93
KLRD1	12p13.2	0.4486819383865489	5.86566022922914e-95	2.1616753554983637e-92
FGL2	7q11.23	0.4483722157157088	8.170812934915413e-95	2.9509707995740504e-92
SAMSN1	21q11.2	0.44824145868303866	9.397057882714692e-95	3.327295514628665e-92
STK17B	2q32.3	0.44794434634582003	1.290860305627318e-94	4.4827606536573285e-92
CD83	6p23	0.44647642135326665	6.167728118113359e-94	2.1014497048470008e-91
MCOLN2	1p22.3	0.4461996625991038	8.275904269158225e-94	2.7675236906010966e-91
AIM2	1q23.1-q23.2	0.446053608952782	9.663928182587556e-94	3.1729311840212017e-91
HLA-B	6p21.33	0.4451656772508341	2.4764456766377115e-93	7.985652862272106e-91
SCIMP	17p13.2	0.44505504912993116	2.7839471755804708e-93	8.819740016953006e-91
MLKL	16q23.1	0.4449387025900394	3.148476264381252e-93	9.802617996930457e-91
MARCHF1	4q32.2-q32.3	0.4444847822926766	5.086194682541253e-93	1.556720399615762e-90
NCF1	7q11.23	0.4422023589027816	5.609928380901412e-92	1.688401445038628e-89
ADGRE5	19p13.12	0.44200436462580284	6.902749390134937e-92	2.043440139132077e-89
NFS1	20q11.22	0.4406494646017702	2.842801958600596e-91	8.279889962646703e-89
CXCR6	3p21.31	0.43935149259444156	1.0965561939976103e-90	3.143112976382356e-88
GBP4	1p22.2	0.43814896521714736	3.8100567617928225e-90	1.0750313281946061e-87
LBR	1q42.12	0.4369211195743283	1.3519901365825818e-89	3.756036597908964e-87
LYAR	4p16.3	0.43661353394090363	1.8552782368948064e-89	5.076153697249457e-87
C1QA	1p36.12	0.4364974955259218	2.0903573010204007e-89	5.633980916690508e-87
UBD	6p22.1	0.435756837941137	4.471477438052259e-89	1.1874402878874661e-86
GZMB	14q12	0.4341651226383999	2.276993082231354e-88	5.95912189549765e-86
LAIR1	19q13.42	0.4323912134510173	1.382755498827017e-87	3.5671141139740387e-85
HLA-E	6p22.1	0.43227112636614434	1.5617405453121195e-87	3.972100108062853e-85
HLA-DQA1	6p21.32	0.4321334998418033	1.7954245237885581e-87	4.5030244514685805e-85
CCR1	3p21.31	0.4311561621803617	4.824013479070754e-87	1.193315553493968e-84
APOBEC3G	22q13.1	0.43106045886101496	5.31330871334752e-87	1.2965909289949934e-84
CASZ1	1p36.22	-0.43055213722014196	8.871313549725535e-87	2.135975734412583e-84
CCL5	17q12	0.4304835576876485	9.50590877332371e-87	2.2586539556405204e-84
NCK1	3q22.3	0.4302549471744907	1.196652188134868e-86	2.806382495238889e-84
CYBA	16q24.2	0.4274544077914433	1.97902540971811e-85	4.5816975447037986e-83
IRF1	5q31.1	0.42725200922046297	2.4214074058507803e-85	5.534908219601695e-83
IFIH1	2q24.2	0.4269449174233962	3.2876906296770737e-85	7.421139673838575e-83
CLBA1	14q32.33	-0.4267007932898779	4.191613072657709e-85	9.344709736549741e-83
CCL13	17q12	0.42648136713807067	5.213446185669019e-85	1.1481025758635504e-82
ACOT9	Xp22.11	0.42508865880406893	2.0741240549326137e-84	4.512594239032909e-82
DOCK2	5q35.1	0.42486849325025167	2.5785864950765823e-84	5.543347015249158e-82
CRLF3	17q11.2	0.4245286924190346	3.607168645694274e-84	7.663323694582024e-82
LGALS9	17q11.2	0.42373730630505513	7.871306486989828e-84	1.6527913086286316e-81
MAFF	22q13.1	0.423644952465089	8.620545697133078e-84	1.789308209181944e-81
MNDA	1q23.1	0.423304353338265	1.2051996089315359e-83	2.4731243793279175e-81
LILRB3	19q13.42	0.42311866913748114	1.4465178351176443e-83	2.9349684344443167e-81
HCST	19q13.12	0.42283700540462343	1.907503635857772e-83	3.8273000729244055e-81
HPSE	4q21.23	0.4224315705770647	2.8392252337463907e-83	5.63414607373542e-81
CYBB	Xp21.1-p11.4	0.42196006164431754	4.505960307605815e-83	8.844416438559327e-81
AKIRIN2	6q15	0.4213406118493015	8.257061053302144e-83	1.6032904139841947e-80
APOBEC3F	22q13.1	0.42121130047893107	9.368405949755203e-83	1.799730581283824e-80
AZGP1	7q22.1	-0.4208776126441605	1.2973882397033163e-82	2.4661301929013144e-80
PRF1	10q22.1	0.42070528244475247	1.5347387043658164e-82	2.8869074503581156e-80
EVI2B	17q11.2	0.42034751977265467	2.1745783616761774e-82	4.048302686097774e-80
GZMA	5q11.2	0.4201620263510147	2.6047753462044217e-82	4.799697265485658e-80
NLRC5	16q13	0.42007036784885454	2.8476708687196327e-82	5.194266721953447e-80
CCL2	17q12	0.41974599560480474	3.9031805109724135e-82	7.048363366713985e-80
DRC3	17p11.2	-0.4197232616477184	3.9903390009629525e-82	7.134410067266237e-80
CTLA4	2q33.2	0.4192651174147452	6.224972524837231e-82	1.1020642534657914e-79
SOCS1	16p13.13	0.4190625785695765	7.575666062721877e-82	1.3281687161226373e-79
CD68	17p13.1	0.41881728268838675	9.607925774897105e-82	1.6682684965681914e-79
GPR183	13q32.3	0.4187277038117038	1.0478491796912634e-81	1.8021009987490316e-79
WDR19	4p14	-0.41856925910952536	1.22151536307159e-81	2.0809551345610162e-79
RUNX3	1p36.11	0.4181853535562262	1.7705994949333946e-81	2.988176231729649e-79
IFI30	19p13.11	0.41801306850298614	2.091237562623251e-81	3.4966266579491356e-79
NEDD4L	18q21.31	-0.4178614288079702	2.4209711389294206e-81	4.010816222641053e-79
CSF2RA	Xp22.32 and Yp11.3	0.4176148492874532	3.071260489138953e-81	5.04189290117011e-79
ARHGAP30	1q23.3	0.4173876443326566	3.8233888991541054e-81	6.220068174858093e-79
CD84	1q23.3	0.41658577773192557	8.271959584250097e-81	1.3337057693963235e-78
CTSL	9q21.33	0.41614790156296133	1.2596354434796604e-80	2.012964321978381e-78
CARD16	11q22.3	0.4155693122188387	2.193593766280623e-80	3.4747294939908326e-78
FLVCR2	14q24.3	0.4149690511394604	3.89575180505424e-80	6.117346617014736e-78
CASP1	11q22.3	0.41430775382120033	7.32489280503564e-80	1.1402837437356344e-77
MAPK1	22q11.22	0.4139318241959738	1.0481119086215004e-79	1.6176756278535945e-77
CD2	1p13.1	0.4134667597572948	1.6316764885571654e-79	2.4970181381665503e-77
FERMT3	11q13.1	0.4131166792166974	2.2757962461999944e-79	3.453472992762983e-77
ABCC8	11p15.1	-0.41304032679031794	2.446953789974807e-79	3.682257628280422e-77
FCER1G	1q23.3	0.4122019078443697	5.418799665502297e-79	8.086998707408305e-77
CD3D	11q23.3	0.41218797408733027	5.49076642714084e-79	8.127234437812238e-77
RGS19	20q13.33	0.4119390899170404	6.949186410467139e-79	1.0202309609773626e-76
CD40	20q13.12	0.4113025218242851	1.2682178653317983e-78	1.8468934042065817e-76
GNLY	2p11.2	0.41088772634628157	1.8755532536121068e-78	2.7094992522981938e-76
FCGR1BP	1p11.2	0.41009766013500565	3.945881308452627e-78	5.655136878415677e-76
EMILIN2	18p11.32-p11.31	0.4097747513283188	5.34457798271444e-78	7.5994007253431e-76
SPOCK2	10q22.1	0.409540408622348	6.659641149200047e-78	9.395296865019879e-76
HAPLN3	15q26.1	0.40877905941238707	1.359292574377667e-77	1.9027988610939468e-75
NKG7	19q13.41	0.4084677153283637	1.8188437415879835e-77	2.5265138681227544e-75
KDM4B	19p13.3	-0.4081253258286283	2.5045794810790245e-77	3.4524958984217578e-75
HCLS1	3q13.33	0.4078268469429548	3.309201116485585e-77	4.527087406173992e-75
CMPK2	2p25.2	0.4075136392052336	4.431485217012264e-77	6.01682406382011e-75
PSMB8	6p21.32	0.40713725105041515	6.29186617406849e-77	8.478993982934985e-75
HLA-DRA	6p21.32	0.40699683490979766	7.170024792757059e-77	9.590837607970886e-75
SLA	8q24.22	0.40653993794591675	1.0963802287424119e-76	1.4557672184287114e-74
IL18BP	11q13.4	0.4064339025617623	1.2098303622144336e-76	1.5946800496984119e-74
CD37	19q13.33	0.4062371404952923	1.4522323300500847e-76	1.9003196678293065e-74
CD74	5q33.1	0.4059862421388678	1.8327018561619358e-76	2.3809302243577145e-74
CMKLR1	12q23.3	0.4056287996477417	2.5521795683351116e-76	3.2919470460711034e-74
KLHL6	3q27.1	0.4055930312673441	2.6381118325307676e-76	3.37865414693905e-74
ALYREF	17q25.3	0.40524438170020755	3.6424051914704223e-76	4.6320107709558375e-74
SLC43A3	11q12.1	0.40495449935315003	4.761482233943632e-76	6.012786446192595e-74
LCP1	13q14.13	0.4044494261651281	7.58917334128139e-76	9.517034180337455e-74
P4HTM	3p21.31	-0.404424987270031	7.76214271329974e-76	9.666811939087359e-74
M6PR	12p13.31	0.40322772995973205	2.3358810441258556e-75	2.889132869508541e-73
FAAH	1p33	-0.40290014252050255	3.155188820627247e-75	3.8759455593800566e-73
CCNYL1	2q33.3	0.40251164544900064	4.504932573435527e-75	5.4966265142634297e-73
EFCAB6	22q13.2-q13.31	-0.4024334476045521	4.839432206058947e-75	5.865131998457211e-73
CPEB3	10q23.32	-0.40196546234806974	7.426407482908387e-75	8.94040442175731e-73
IRF8	16q24.1	0.4006034807889487	2.5724936774872315e-74	3.076429856163207e-72
CD7	17q25.3	0.40057543803207474	2.6389885932164182e-74	3.1351878958093477e-72
SLC2A5	1p36.23	0.400380818256684	3.1501170881001635e-74	3.7179617239812257e-72
CCDC24	1p34.1	-0.40031973263970283	3.3300398415956656e-74	3.9047960688009437e-72
BCAM	19q13.32	-0.3998413976346098	5.142439216559928e-74	5.991107572428334e-72
TYROBP	19q13.12	0.39976238273551395	5.524760319157144e-74	6.395264220726904e-72
P2RY10	Xq21.1	0.3994478578337586	7.348552810592305e-74	8.452239914246869e-72
SEL1L3	4p15.2	0.39935011707177825	8.029226459376827e-74	9.176694392621945e-72
IFNG	12q15	0.39907884928836596	1.0265500208645097e-73	1.1658767469667494e-71
SETBP1	18q12.3	-0.39875982827094514	1.3700724255870293e-73	1.5462979913281607e-71
RAB17	2q37.3	-0.3987249874153627	1.413924949333064e-73	1.5858793003140665e-71
IFI16	1q23.1	0.39862594337954915	1.546373324038434e-73	1.7237289805855582e-71
POMT2	14q24.3	-0.3983368368109387	2.007943406919639e-73	2.2245056467579655e-71
RARRES1	3q25.32	0.3982806871474645	2.1123695644010107e-73	2.325924975241064e-71
CD48	1q23.3	0.39803346374571286	2.6403717310306642e-73	2.8896868314516202e-71
PLCG2	16q24.1	0.39800577439535473	2.7071500593720964e-73	2.9449226368759827e-71
MLPH	2q37.3	-0.39790265389099944	2.9709853933924874e-73	3.212578097837218e-71
SLAMF1	1q23.3	0.39785435021482546	3.1032317450919786e-73	3.3356046936232707e-71
WARS1	14q32.2	0.396718877439695	8.62010877164499e-73	9.210764745465399e-71
PVRIG	7q22.1	0.3965174732037025	1.0328389735675164e-72	1.0971180108636594e-70
APOBEC3H	22q13.1	0.39607222964188926	1.539653095187387e-72	1.625909683794961e-70
RAB33A	Xq26.1	0.3959008511169914	1.7951120166990083e-72	1.8846588835785286e-70
PRKCB	16p12.2-p12.1	0.39574068147962776	2.071878131858974e-72	2.1626575320872457e-70
LAP3	4p15.32	0.3957322908423822	2.0874951256015967e-72	2.1664360332249213e-70
POLR2D	2q14.3	0.39560002057647	2.3497608356581174e-72	2.4246846383036732e-70
MST1	3p21.31	-0.3933846864854775	1.691960693848513e-71	1.7359901255407072e-69
CHEK1	11q24.2	0.39311453204630764	2.150284477223736e-71	2.1937761067630636e-69
BIRC3	11q22.2	0.3928654231646826	2.6816705512751438e-71	2.7205397087037383e-69
LPXN	11q12.1	0.3924807313997153	3.770105911230496e-71	3.803383941061469e-69
GPR84	12q13.13	0.3922158753811363	4.7654053046459035e-71	4.78076049951643e-69
PLXNB1	3p21.31	-0.3920451786585704	5.5414676182992274e-71	5.528608964157318e-69
ADA	20q13.12	0.3916423305470145	7.908822104323257e-71	7.847115909882933e-69
SEMA4D	9q22.2	0.3907130651336411	1.7932976170968003e-70	1.769582971012788e-68
LGALS9C	17p11.2	0.3906533877102068	1.8899316925649044e-70	1.854803614366144e-68
PLAC8	4q21.22	0.3902578814604394	2.6754096411924933e-70	2.6114890432785973e-68
LRRC8C	1p22.2	0.3894652827913983	5.3611981456100777e-70	5.204973984592838e-68
RAC2	22q13.1	0.388890959615132	8.860994373921332e-70	8.556782695415584e-68
SP140	2q37.1	0.388330615961096	1.4453486888254323e-69	1.388303543766471e-67
SLC2A6	9q34.2	0.38818784896397784	1.6369892916510545e-69	1.56406098564205e-67
IL23A	12q13.3	0.3881639560700761	1.6714473008562626e-69	1.5885787030980207e-67
PNPLA7	9q34.3	-0.3880883833272117	1.7852652463258117e-69	1.6878701475471993e-67
TMEM170A	16q23.1	0.38806872466300557	1.8161170173698278e-69	1.708095890607518e-67
ICOS	2q33.2	0.38797280283824936	1.974441557345316e-69	1.8473816395099336e-67
IL15RA	10p15.1	0.38792762680071	2.0536972435750504e-69	1.911632207447333e-67
EPB41L5	2q14.2	-0.38779931107826104	2.296515772126703e-69	2.1266913750289233e-67
CD8A	2p11.2	0.38771402099901386	2.47352803375005e-69	2.2789270017070613e-67
AMD1	6q21	0.38759361260696706	2.7467927519860276e-69	2.5178468789524713e-67
NUS1	6q22.1	0.387580375489813	2.778611169375581e-69	2.5341495200295075e-67
LAG3	12p13.31	0.3869009564761775	5.014755958274941e-69	4.550576034900949e-67
CXCR3	Xq13.1	0.38670948392495397	5.921133343777378e-69	5.337239032993356e-67
CCR2	3p21.31	0.38670566612757135	5.940774424807091e-69	5.337239032993356e-67
LILRA5	19q13.42	0.3863979674790822	7.757020273421697e-69	6.934468915715297e-67
SYK	9q22.2	0.38632628207453656	8.254056781675439e-69	7.321509905303231e-67
CFAP69	7q21.13	-0.3863239065093288	8.27106003257204e-69	7.321509905303231e-67
IL1R2	2q11.2	0.3859581959528751	1.135163808616849e-68	9.99940880780637e-67
GLIPR1	12q21.2	0.38581863334464744	1.2808085676516893e-68	1.1227592774103984e-66
NFE2L3	7p15.2	0.3856713394550793	1.454743743631559e-68	1.2690706532608066e-66
ITK	5q33.3	0.3854150525427225	1.8152782969526087e-68	1.5739004902113914e-66
NUP50	22q13.31	0.38541102426181295	1.8216037349328875e-68	1.5739004902113914e-66
IL7R	5p13.2	0.38529442323600965	2.0145248982826304e-68	1.73229955300894e-66
STK36	2q35	-0.3851454497513906	2.2908854476461067e-68	1.9606070812129572e-66
CPVL	7p14.3	0.3849805545679797	2.6409933588758135e-68	2.2495782110650682e-66
CD247	1q24.2	0.38490630869407333	2.8155654122104642e-68	2.3870178504082895e-66
STAT1	2q32.2	0.3847670592838552	3.174552027919831e-68	2.6787878747745937e-66
IL21R	16p12.1	0.3845293436858151	3.895774190436784e-68	3.2720879223677885e-66
CLEC4A	12p13.31	0.38437549198041077	4.447323799970538e-68	3.7180450546235174e-66
AIF1	6p21.33	0.3837759720317046	7.445375733791082e-68	6.19578778805527e-66
C1ORF21	1q25.3	-0.3834704378284199	9.677342273178518e-68	8.01621315454393e-66
MS4A6A	11q12.2	0.38344184793408226	9.917565004725133e-68	8.177688988827692e-66
ITGB7	12q13.13	0.3833424548298291	1.0799857023466374e-67	8.86471900589799e-66
WAS	Xp11.23	0.38316066566680546	1.2620634402326802e-67	1.0312371766389926e-65
FCN1	9q34.3	0.3830243250864189	1.41840394202612e-67	1.1537629903201657e-65
CORO1A	16p11.2	0.38288000018789947	1.6049538641646744e-67	1.299652774846892e-65
AKR1B1	7q33	0.3828339771272373	1.6694333305046108e-67	1.3458315661719759e-65
STAT4	2q32.2-q32.3	0.3824043103003226	2.4106902546453853e-67	1.9347664274838384e-65
CD300A	17q25.1	0.3821632091942663	2.9619534005336477e-67	2.366679402957372e-65
NISCH	3p21.1	-0.3820312608881813	3.315070419758937e-67	2.637160424669907e-65
CD3G	11q23.3	0.38111970689927566	7.207744199619914e-67	5.708659857751597e-65
PTPN2	18p11.21	0.3807922042422726	9.521918475794408e-67	7.508594053969232e-65
LY9	1q23.3	0.380659549366211	1.0657755057334805e-66	8.367727861971821e-65
OSTF1	9q21.13	0.38052197862220133	1.1978340914478092e-66	9.363847629162138e-65
CD14	5q31.3	0.38020415631084636	1.5685713743115517e-66	1.2209164602292243e-64
TRAF3IP3	1q32.2	0.38012295238496635	1.680368427875756e-66	1.3023215910120345e-64
IGIP	5q31.3	-0.3799484601485907	1.9481654259655978e-66	1.4986402884752158e-64
ARHGAP25	2p13.3	0.37994718332691046	1.950273938374547e-66	1.4986402884752158e-64
RHOG	11p15.4	0.3799105318299812	2.0117779327159112e-66	1.539351097838302e-64
SH2D1A	Xq25	0.37985428188877146	2.1099469941543795e-66	1.6076549713265734e-64
MYB	6q23.3	-0.3797286810634007	2.346707824663953e-66	1.7805399116714986e-64
MTHFD1L	6q25.1	0.3794580750140738	2.950533737138465e-66	2.2293195910144937e-64
FCGR1A	1q21.2	0.378970682587132	4.4541883423824785e-66	3.3514055452809495e-64
IFT140	16p13.3	-0.3787176702831643	5.514435832363911e-66	4.131937023270851e-64
NCOA7	6q22.31-q22.32	0.3784940217314074	6.658906512629475e-66	4.968865033267068e-64
GABPB1	15q21.2	0.37821516794154275	8.422313519308372e-66	6.258853396365044e-64
VIPR1	3p22.1	-0.3781789414723009	8.683180164557789e-66	6.426265057851827e-64
SLAMF7	1q23.3	0.37800381990801357	1.0062226253584977e-65	7.416476803560716e-64
PRR11	17q22	0.3779848323373501	1.0224276273604926e-65	7.505283778404787e-64
ZER1	9q34.11	-0.3778694883339846	1.1266058795198088e-65	8.236538045493403e-64
PCP2	19p13.2	-0.3777227202766584	1.2745802059967744e-65	9.280794096729738e-64
PCSK4	19p13.3	-0.3776888611508242	1.311376984560303e-65	9.510379753891548e-64
LAPTM5	1p35.2	0.377676905059989	1.324621553924603e-65	9.568006408308193e-64
VAV1	19p13.3	0.3775286339028829	1.5003726350663174e-65	1.0794314360170342e-63
RGL2	6p21.32	-0.37717637396365583	2.016663534186181e-65	1.4451154801719864e-63
PIM1	6p21.2	0.3770840313532153	2.1790910580841176e-65	1.5553370089677073e-63
SEC14L1	17q25.2-q25.3	0.3767299780125567	2.931985193551566e-65	2.0844798671320544e-63
BTN3A3	6p22.2	0.3764563859916462	3.6867866591200016e-65	2.6108232741329017e-63
PYHIN1	1q23.1	0.37612170939850187	4.8777149474248455e-65	3.440694395335854e-63
SERPINB8	18q22.1	0.3761154182918879	4.903432916860243e-65	3.445377105551061e-63
LZTFL1	3p21.31	-0.3760982382182825	4.974354779736547e-65	3.481662736917929e-63
HLA-DOB	6p21.32	0.3757269317374746	6.783163358986547e-65	4.729357680948999e-63
IGSF6	16p12.2	0.3756254960211156	7.38241787250947e-65	5.12737315160677e-63
ZBED2	3q13.13	0.37548177434325397	8.322800198035307e-65	5.736476889368769e-63
CXCR4	2q22.1	0.3754817538522708	8.322942435566604e-65	5.736476889368769e-63
SELL	1q24.2	0.37537664480028926	9.085348384724719e-65	6.23814529016574e-63
IGFLR1	19q13.12	0.375082765234717	1.1606301846858245e-64	7.938886316309326e-63
C2	6p21.33	0.3745540864440261	1.8019429855670068e-64	1.2279051484290192e-62
RUBCNL	13q14.13	0.37443485834051626	1.989651673175917e-64	1.3507191697071694e-62
GRK4	4p16.3	-0.3740440768351248	2.7523587752792568e-64	1.861501676554038e-62
REEP5	5q22.2	-0.37398354899555425	2.8941159186199595e-64	1.9500725842701205e-62
SLC15A3	11q12.2	0.37382255815802734	3.307542681525169e-64	2.2203570908171564e-62
OASL	12q24.31	0.3732657938072779	5.245666411963175e-64	3.5083794098974447e-62
PTAFR	1p35.3	0.37314692518664455	5.787787530037387e-64	3.8566740670632895e-62
CNOT9	2q35	0.37311438527487106	5.945682440047168e-64	3.94732108464602e-62
LIX1L	1q21.1	0.37308854428394095	6.074121408444681e-64	4.017819941160954e-62
CD69	12p13.31	0.3724516538156457	1.0279672202089422e-63	6.774829219902583e-62
MELK	9p13.2	0.3723764598601552	1.0937613077954895e-63	7.182233344062163e-62
IL7	8q21.13	0.3721889406252591	1.2766821290701499e-63	8.353016625633612e-62
LRBA	4q31.3	-0.37202254047528976	1.464340093730639e-63	9.546228668804289e-62
ARPC1B	7q22.1	0.37182295486542066	1.7259688877879713e-63	1.1211347545206901e-61
FOXP1-IT1	3p13	-0.3717510115003313	1.8312789003628255e-63	1.1852772180197815e-61
TXNDC5	6p24.3	0.37169380944760055	1.9195568231464113e-63	1.2379770397277819e-61
IL10RA	11q23.3	0.37163051935832625	2.0221751367570103e-63	1.2978466764837488e-61
CDCA7	2q31.1	0.3716277653343881	2.0267624474937266e-63	1.2978466764837488e-61
ECHDC2	1p32.3	-0.3712173226422324	2.840255576564408e-63	1.81234400005654e-61
RELB	19q13.32	0.37108582008162383	3.164225194486073e-63	2.0119569916207573e-61
KIAA0232	4p16.1	-0.3708209857436816	3.9325447258488235e-63	2.491715531908002e-61
LAMB2	3p21.31	-0.3706923221537153	4.370255865110451e-63	2.7593734409847736e-61
NRBF2	10q21.3	0.3705786875843926	4.796992099453747e-63	3.018260743273023e-61
MSN	Xq12	0.37055140667522596	4.905469304441987e-63	3.0757973854032435e-61
CXCL13	4q21.1	0.3702508874186309	6.274780150724897e-63	3.920760552311079e-61
NCKAP1L	12q13.13-q13.2	0.3701004597090673	7.096996741531355e-63	4.4192264537439036e-61
BTG3	21q21.1	0.3691650403149713	1.523953871721578e-62	9.456893132490809e-61
NABP1	2q32.3	0.3691500381513545	1.5427153553218375e-62	9.540532152877309e-61
TMEM115	3p21.31	-0.3689611522701108	1.7995657405753363e-62	1.1090975475532228e-60
HLA-DPA1	6p21.32	0.3689197726194902	1.8612885661905301e-62	1.1432363581043739e-60
MED30	8q24.11	0.36881990915718355	2.019066992652573e-62	1.2359427712989887e-60
DACH1	13q21.33	-0.36870224068269436	2.222143302649244e-62	1.3556575594337854e-60
ARHGAP9	12q13.3	0.36868645566900965	2.2508894662415226e-62	1.3685711104844922e-60
GCH1	14q22.2	0.368458176260818	2.7104815100911427e-62	1.6424790305109348e-60
TRIM69	15q15-q21	0.3684457783464436	2.7379593643600834e-62	1.6535809431978056e-60
ARHGEF12	11q23.3	-0.3684119214028663	2.8144184878369965e-62	1.6940923017786826e-60
PIM2	Xp11.23	0.36816270768857995	3.4466075491893523e-62	2.0677355190452267e-60
SLC22A5	5q31.1	-0.3678395568602429	4.481136006203994e-62	2.679481920530852e-60
WDR6	3p21.31	-0.3678111230614082	4.58577052217441e-62	2.732998154766518e-60
IGF2BP3	7p15.3	0.3677922500839342	4.656561393889178e-62	2.766058738514828e-60
LTA	6p21.33	0.36760817658066325	5.406680572531727e-62	3.2011094353697686e-60
SMCO4	11q21	0.366946158555352	9.244175033275544e-62	5.45527165852581e-60
DRAM1	12q23.2	0.36694162895905535	9.278121525375644e-62	5.457469658150925e-60
RBMS1	2q24.2	0.36678823543615485	1.050398456352056e-61	6.15847250805371e-60
TRPV2	17p11.2	0.36652725458555807	1.2971221221209141e-61	7.580398472899504e-60
LYSMD2	15q21.2	0.36651386414345194	1.3112327108098285e-61	7.638142029614155e-60
ADCY7	16q12.1	0.36648802895425164	1.3388906280613876e-61	7.774175871875414e-60
GPSM3	6p21.32	0.3664608336458063	1.3686322904905403e-61	7.921398045409671e-60
CIRBP	19p13.3	-0.3650314637522481	4.330074311409565e-61	2.498162361515461e-59
RSAD2	2p25.2	0.36458589659593316	6.193016100728706e-61	3.5615759473553815e-59
UBE2L6	11q12.1	0.36444916694622265	6.911016618979209e-61	3.961877400175446e-59
FAM174B	15q26.1	-0.3644115400843133	7.122753626784998e-61	4.070338132673528e-59
DUSP2	2q11.2	0.3643998967913366	7.189572962293899e-61	4.095561784009566e-59
MAPT	17q21.31	-0.3643383778041405	7.553119973097288e-61	4.289127058936818e-59
PILRA	7q22.1	0.36430354127228354	7.767043303310111e-61	4.39677956022489e-59
OAS2	12q24.13	0.36420622838573163	8.397113772671998e-61	4.738596265840967e-59
TIGAR	12p13.32	0.3641476921531442	8.800364457621045e-61	4.950684778059839e-59
STX7	6q23.2	0.36409692645900776	9.165658863909209e-61	5.140169806350078e-59
MPEG1	11q12.1	0.36405112766786313	9.508145768748595e-61	5.315730535357961e-59
CMC2	16q23.2	0.3639799009346309	1.006626799309492e-60	5.61039096973173e-59
C1ORF162	1p13.2	0.3639281643826202	1.0492005680294175e-60	5.829681186915453e-59
CAPN8	1q41	-0.36386753785847487	1.1013759224318162e-60	6.1008117813723115e-59
REEP6	19p13.3	-0.3638094711769695	1.1537678360048135e-60	6.37147999467123e-59
CDC123	10p14-p13	0.36365696257274394	1.303489556699811e-60	7.176345858196703e-59
EPN2	17p11.2	-0.36362705111675125	1.3350481027097034e-60	7.327750346119095e-59
CD80	3q13.33	0.36325711901470986	1.794305793654045e-60	9.818658794486285e-59
PHF19	9q33.2	0.36313948960205783	1.9710102994833892e-60	1.0753022352891553e-58
EEF1DP3	13q13.1	-0.3631200298016296	2.0018690383215476e-60	1.0888479245183887e-58
WDR43	2p23.2	0.36311049639160914	2.0171618804133478e-60	1.0938711482433705e-58
CCDC191	3q13.31	-0.3628464609888907	2.4901939649718906e-60	1.3463449886066587e-58
ISG20	15q26.1	0.3622394834252767	4.0386264258606716e-60	2.1770004775579706e-58
CRY2	11p11.2	-0.3620068529198763	4.8595712513218946e-60	2.6117302873919872e-58
FAM72A	1q32.1	0.36192814123684386	5.173381192632588e-60	2.767827715484887e-58
CCL20	2q36.3	0.3619263695241543	5.180672100088004e-60	2.767827715484887e-58
CEBPB	20q13.13	0.3619098020729625	5.249347035738023e-60	2.796245096500213e-58
CALCOCO1	12q13.13	-0.3617067708396892	6.168297844743547e-60	3.276091837658205e-58
LGMN	14q32.12	0.3616654319803878	6.374174070243064e-60	3.375508368341621e-58
ITGA4	2q31.3	0.36131340385473887	8.428687752458716e-60	4.4445919834406055e-58
DNALI1	1p34.3	-0.361311382120097	8.442214255842994e-60	4.4445919834406055e-58
CCR7	17q21.2	0.36124573792287745	8.89334961847708e-60	4.66849149449009e-58
LCP2	5q35.1	0.36120978933700854	9.150491677088978e-60	4.786953821314416e-58
PRRG2	19q13.33	-0.36120682341609095	9.172034678119327e-60	4.786953821314416e-58
ZMYND10	3p21.31	-0.36060879657564904	1.4728667211821532e-59	7.664849351904127e-58
TOLLIP	11p15.5	-0.36056053064942967	1.5301916929494544e-59	7.940287813586565e-58
CRIPAK	4p16.3	-0.3604590806966663	1.6580245550649116e-59	8.578970606120967e-58
GZMK	5q11.2	0.36027361337378416	1.919821681263527e-59	9.905182834359078e-58
PHYHD1	9q34.11	-0.3599383390591645	2.501793581055418e-59	1.287105085091132e-57
CYRIA	2p24.2	0.35974747475763774	2.908381751917941e-59	1.4920328885265391e-57
FAM172A	5q15	-0.3596824330754565	3.0614545938625848e-59	1.5661118146167297e-57
BBS4	15q24.1	-0.3596191542910427	3.2180698609910935e-59	1.641579252818564e-57
APBB1IP	10p12.1	0.3588601602370055	5.849303197271984e-59	2.975400482713732e-57
CD6	11q12.2	0.3586892117617958	6.690459230259763e-59	3.393716651124461e-57
NMI	2q23.3	0.3586468491368394	6.916884333299016e-59	3.498742221028393e-57
ZNF302	19q13.11	-0.3586077613597208	7.13256495401475e-59	3.5977613949608476e-57
RHBDF2	17q25.1	0.3585991939164151	7.180726113240822e-59	3.611965241027932e-57
ITM2C	2q37.1	0.3585308554500695	7.576655922121577e-59	3.8005347956019844e-57
CCNA2	4q27	0.3584467535244512	8.093858262686965e-59	4.048722784144078e-57
XAB2	19p13.2	-0.3582839292140971	9.197137380699735e-59	4.587897978471708e-57
RECQL	12p12.1	0.3579194892443269	1.2239141342484148e-58	6.088551359850654e-57
TNFRSF1B	1p36.22	0.3578942547495453	1.2483539259167768e-58	6.19307010829812e-57
MCM6	2q21.3	0.35767662739103995	1.4803334743273186e-58	7.323797775178827e-57
CDK5RAP3	17q21.32	-0.35739684781423703	1.842622108212554e-58	9.091275964508825e-57
GPR18	13q32.3	0.3573021601237356	1.9842303253590848e-58	9.763278260309088e-57
DOK2	8p21.3	0.35727210167573864	2.031410066065321e-58	9.968261677447709e-57
PSAT1	9q21.2	0.3572672433385293	2.0391398458918555e-58	9.97907515910979e-57
FBXO5	6q25.2	0.35710427707172626	2.316101304077215e-58	1.1303826310547663e-56
CST7	20p11.21	0.35709971630461607	2.3243686184474922e-58	1.1313597981650894e-56
NRAS	1p13.2	0.3569256245300466	2.662899388117788e-58	1.2926515363072852e-56
TCN2	22q12.2	0.3569217648299994	2.6709361183025623e-58	1.293076794217364e-56
TNS2	12q13.13	-0.35689119789241275	2.735441710504126e-58	1.320764877226832e-56
STARD13	13q13.1	-0.3565768033458166	3.495902573663075e-58	1.6834402313388748e-56
PLEKHA6	1q32.1	-0.356344483953076	4.189891740231069e-58	2.012262368220549e-56
BTK	Xq22.1	0.3563277991882864	4.244712747862914e-58	2.033183628671313e-56
SPI1	11p11.2	0.356227030861636	4.5913177756527256e-58	2.1933866770565323e-56
C21ORF91	21q21.1	0.3561040627926239	5.052654788366063e-58	2.4074100308262367e-56
FCGR2A	1q23.3	0.3560959331919121	5.084731722009748e-58	2.416318037790843e-56
ADCY6	12q13.12	-0.3560819990596585	5.14018372237161e-58	2.4362582062621137e-56
GPD1L	3p22.3	-0.3559944973566329	5.502426182590986e-58	2.6011207331211523e-56
WFS1	4p16.1	-0.3559069269795561	5.89038511583322e-58	2.7772473739351515e-56
BCL11B	14q32.2	0.3558947420477939	5.946482706994435e-58	2.796395435492331e-56
FPR1	19q13.41	0.3557577921249846	6.614757347239865e-58	3.1025789136742205e-56
KCTD6	3p14.3	-0.35566535522320203	7.107565249099182e-58	3.325088426638161e-56
RAB27B	18q21.2	-0.3556591119474699	7.142137825327044e-58	3.3326285490892963e-56
DNAI7	12p12.1	-0.3554855999220164	8.17291459284081e-58	3.80377555972988e-56
BBS1	11q13.2	-0.3549314085021186	1.2564190984133265e-57	5.832497706721813e-56
CD4	12p13.31	0.3548102161330718	1.3801477152045241e-57	6.390437805426487e-56
MEI1	22q13.2	0.3547947190760093	1.3968195316111152e-57	6.451091330392204e-56
PTPN7	1q32.1	0.35470296666323564	1.4997153217822002e-57	6.908637571618105e-56
MPP1	Xq28	0.3545971069685879	1.627836636206413e-57	7.479764370640052e-56
ASTN2	9q33.1	-0.3545441105403839	1.696012693599879e-57	7.773248025641272e-56
CD5	11q12.2	0.3544528716571699	1.820107944261435e-57	8.320888419613416e-56
AVP	20p13	-0.35439388323706195	1.905107548631438e-57	8.68748285686528e-56
HK3	5q35.2	0.35431942131878663	2.0180666675381877e-57	9.179407527054053e-56
CENPL	1q25.1	0.35429459955630566	2.057183644821713e-57	9.333824687987561e-56
SUOX	12q13.2	-0.35420442344254083	2.2057518705619333e-57	9.982823879350224e-56
C1R	12p13.31	0.35405849938085476	2.4691134633203244e-57	1.1146812730159604e-55
TNFRSF9	1p36.23	0.3538444249648396	2.9131023313117987e-57	1.3118404463548245e-55
TRAT1	3q13.13	0.35379787058356016	3.0197139498888954e-57	1.3564675250520813e-55
RAPGEF3	12q13.11	-0.35369603116048637	3.2666623389391937e-57	1.4637565388725548e-55
CD52	1p36.11	0.35344004836752885	3.9797787018446066e-57	1.778882272225493e-55
FLNB	3p14.3	-0.35342113836666506	4.0382263737762494e-57	1.800550416238309e-55
C16ORF87	16q11.2	0.35335327578805914	4.255101172634488e-57	1.8925767727939305e-55
NDUFAF4	6q16.1	0.3532411404284765	4.6391528377390784e-57	2.058324863486297e-55
DAPK1	9q21.33	0.35310197979245017	5.164056437974579e-57	2.2856012538466897e-55
NUDT5	10p14	0.35307590421060536	5.268794156449418e-57	2.3262563539648804e-55
IFI44L	1p31.1	0.35305657390581696	5.347800319248839e-57	2.3553799552437937e-55
IFI44	1p31.1	0.35303101377689844	5.454081966372904e-57	2.3963457943737687e-55
BTRC	10q24.32	-0.35296107780903513	5.755750256682401e-57	2.5227509256109417e-55
GATA3	10p14	-0.35276325250895507	6.702006926405018e-57	2.9303835611869692e-55
PHF7	3p21.1	-0.3526549882549853	7.283852408821246e-57	3.1770967825723202e-55
DLGAP5	14q22.3	0.3525679359386623	7.787949536325118e-57	3.385538647783681e-55
FOXA1	14q21.1	-0.35256605353840326	7.799225149396451e-57	3.385538647783681e-55
CACNA2D2	3p21.31	-0.35249002237488286	8.268494295672187e-57	3.5806347719723826e-55
DYNC2I1	7q36.3	-0.35245439395154593	8.497962596352903e-57	3.671201161840687e-55
RABEP1	17p13.2	-0.35241179182551957	8.780680023300566e-57	3.782045931969071e-55
SAMD3	6q23.1	0.35240945884221136	8.796429789716525e-57	3.782045931969071e-55
ZNF219	14q11	-0.35214048495767486	1.0814160010321776e-56	4.638529726042533e-55
SRRM2-AS1	16p13.3	-0.35204748861986424	1.161398007488567e-56	4.969792705978328e-55
PRR36	19p13.2	-0.3519966548199697	1.2075789403835325e-56	5.1551916088524426e-55
RASSF4	10q11.21	0.3519631302393607	1.2390304909815255e-56	5.276984105222733e-55
EVL	14q32.2	-0.3516958215332289	1.520790746542139e-56	6.46175042377834e-55
KPNA2	17q24.2	0.3516471691658714	1.5785438170726556e-56	6.691395363544135e-55
IL2RG	Xq13.1	0.35163496647013814	1.5933682745516287e-56	6.73841786928649e-55
TIMD4	5q33.3	0.3515908209471793	1.648165242419842e-56	6.953871015798482e-55
SPTBN4	19q13.2	-0.35157090143156033	1.6735011628022128e-56	7.044308624215002e-55
TYMS	18p11.32	0.35151978147164226	1.7403092259301153e-56	7.308489302754889e-55
PTPRCAP	11q13.2	0.35139198382764214	1.9191676263308137e-56	8.04091160006539e-55
CXORF38	Xp11.4	0.3511988457059985	2.224767294214461e-56	9.299733286788133e-55
SLA2	20q11.23	0.3509933276361778	2.6032764551661456e-56	1.085680513334648e-54
DPH3	3p25.1	0.35098932183051584	2.611258008937329e-56	1.086499933764753e-54
RALGPS1	9q33.3	-0.3508441214314944	2.917612354025163e-56	1.2111780204364687e-54
CCDC50	3q28	0.3507829557537952	3.057136988322822e-56	1.26618760860398e-54
SGSM2	17p13.3	-0.3506576437080067	3.3640628171840755e-56	1.3901200538377583e-54
IGHG1	14q32.33	0.3503994063512408	4.09663475231819e-56	1.6889732958301796e-54
GLUD1	10q23.2	-0.3502864138630597	4.465195055481758e-56	1.836731032161494e-54
OSM	22q12.2	0.3502466825470611	4.602484269004907e-56	1.8889013847656958e-54
HVCN1	12q24.11	0.34986351480526745	6.162137082947905e-56	2.5232623910175342e-54
LRRC56	11p15.5	-0.3498480618091637	6.235036359825898e-56	2.547336800582264e-54
THEMIS	6q22.33	0.34942442314032673	8.605011905331509e-56	3.507659254773733e-54
SCNN1D	1p36.33	-0.3494061581716926	8.725270327545672e-56	3.5486696300635083e-54
TDO2	4q32.1	0.3491657865225159	1.0472827552621071e-55	4.2498498864096925e-54
FASLG	1q24.3	0.34903056975472196	1.1604699769006738e-55	4.6986024311373015e-54
MRPS36	5q13.2	-0.3489801423951923	1.2057300766916297e-55	4.8709337192164315e-54
KIF2A	5q12.1	0.34896136348454077	1.2230299855484667e-55	4.929793633712994e-54
CHIC2	4q12	0.34886962233651064	1.311162776567325e-55	5.273268912973888e-54
GIMAP4	7q36.1	0.3487096579844855	1.4802146899885932e-55	5.939937082625338e-54
NEK11	3q22.1	-0.3487002070925692	1.490855142884764e-55	5.969370769448574e-54
PRDX4	Xp22.11	0.3482237975405775	2.1384838303170074e-55	8.543526771651442e-54
CCNB2	15q22.2	0.348176731365876	2.215997494135959e-55	8.83366065101703e-54
RAD51AP1	12p13.32	0.3478786964909304	2.7760370230488058e-55	1.1041778978461526e-53
HEATR3	16q12.1	0.3478222755650295	2.896932665962876e-55	1.149732089713354e-53
PSTPIP1	15q24.3	0.3477254589899739	3.1167181425179677e-55	1.2342477240699443e-53
CFAP70	10q22.2	-0.3477069278987629	3.1606403495611536e-55	1.2489024821088692e-53
RNF145	5q33.3	0.3474903165862461	3.722079213727752e-55	1.4675394419540553e-53
RAB5IF	20q11.23	0.34734342453717565	4.158230597667121e-55	1.6359330747859015e-53
ANKS3	16p13.3	-0.3473029106648374	4.287229105588542e-55	1.6830170258416932e-53
RNASE6	14q11.2	0.3472741905697428	4.3810803275456824e-55	1.716129035896311e-53
TMEM91	19q13.2	-0.3471435564651363	4.8344326830108496e-55	1.8896144023768382e-53
KATNA1	6q25.1	0.3469910132065937	5.423207451002137e-55	2.115168037801222e-53
RNF19B	1p35.1	0.3462755299868367	9.289349453734456e-55	3.6152386300762244e-53
SLC25A35	17p13.1	-0.3462043337607385	9.799633324167032e-55	3.805629646619532e-53
MCL1	1q21.2	0.34619313867314133	9.882371229053671e-55	3.8295248852843607e-53
BAZ2B	2q24.2	-0.3461534368151366	1.0181433667592771e-54	3.936966363370241e-53
PLEKHO1	1q21.2	0.34614708764372437	1.0230088392773441e-54	3.9473276965107437e-53
BUB1	2q13	0.3458130436461003	1.3144458358969903e-54	5.06103686665839e-53
ME2	18q21.2	0.3457915746206534	1.3357795943488528e-54	5.13223572654289e-53
CACYBP	1q25.1	0.3457791189697661	1.3483143444885573e-54	5.169397119485003e-53
CENPW	6q22.32	0.34549182363188086	1.6722512773948512e-54	6.397778298134793e-53
CERS4	19p13.2	-0.34541596924822565	1.770005601317282e-54	6.75745478828488e-53
SLC7A8	14q11.2	-0.34519134603139007	2.0941007797381028e-54	7.977905460023346e-53
LTB	6p21.33	0.3450953729360273	2.24998317263384e-54	8.553725501351976e-53
RFC4	3q27.3	0.34506288635419435	2.3053225227944828e-54	8.745696242987978e-53
F5	1q24.2	0.3447371775647898	2.9407660831797003e-54	1.1132988245295396e-52
SYNGR1	22q13.1	-0.34470889874319216	3.0035451704243455e-54	1.1346865834209798e-52
PDSS1	10p12.1	0.34449716742433945	3.5179522265325e-54	1.3262459562990373e-52
FRS2	12q15	-0.3444327190259609	3.691283051607009e-54	1.3886914447066537e-52
WDR27	6q27	-0.34435882019273073	3.9005112715157685e-54	1.4643541068821568e-52
CHEK2	22q12.1	0.3443112240797687	4.041474769865948e-54	1.514127622287122e-52
FABP5	8q21.13	0.34418721307295697	4.433018178901767e-54	1.6573797572382632e-52
KATNIP	16p12.1	-0.344179252739804	4.459403377936594e-54	1.6637997148508061e-52
NME3	16p13.3	-0.34413559211579176	4.6069238595046154e-54	1.7152954856687495e-52
UPP1	7p12.3	0.3440729461823272	4.82711325135786e-54	1.7935804751650255e-52
CLEC12A	12p13.31	0.3440378571020128	4.954988507902908e-54	1.8354398680243443e-52
GPR132	14q32.33	0.34403647360620565	4.9600988791443135e-54	1.8354398680243443e-52
PLBD1	12p13.1	0.34399426672153943	5.1185492391655015e-54	1.8901996351912194e-52
FCGR2B	1q23.3	0.3439739849166726	5.1964716161924763e-54	1.915058866228648e-52
CSAD	12q13.13	-0.3438441334274311	5.724100297203634e-54	2.1052098404664608e-52
UBQLN1	9q21.32	0.34379172381876544	5.951860498588418e-54	2.184526359420928e-52
ARHGAP15	2q22.2-q22.3	0.34377985791696647	6.004666249941513e-54	2.199437386236183e-52
ANKS1B	12q23.1	-0.34372502896291	6.254784812737827e-54	2.2864150637331917e-52
DTX3	12q13.3	-0.3436573380843873	6.577920021791144e-54	2.3996783788586763e-52
MRFAP1L1	4p16.1	-0.3436146736050358	6.790066551260643e-54	2.4720770520698526e-52
ZNF446	19q13.43	-0.34354725122893565	7.139284268186659e-54	2.593987833298082e-52
ST8SIA1	12p12.1	0.3434933328208626	7.431372324864081e-54	2.6946932016545295e-52
RERE	1p36.23	-0.34343442038157607	7.764122608115966e-54	2.8097099410292207e-52
GIMAP5	7q36.1	0.34337022084156155	8.143635480557855e-54	2.9411553901582748e-52
GAMT	19p13.3	-0.34327121678282674	8.765382443731618e-54	3.1593867498783543e-52
GNGT2	17q21.32	0.34326385944261706	8.813429051580437e-54	3.170376530148198e-52
FAM83D	20q11.23	0.3431926457541563	9.29224410926942e-54	3.3359710561667433e-52
TMBIM6	12q13.12	-0.34315368393028833	9.565074098468652e-54	3.427105318852121e-52
KIF13B	8p12	-0.34312013446825396	9.806381600730109e-54	3.506606711801669e-52
NRROS	3q29	0.3430063581163049	1.067073395379333e-53	3.808144540268774e-52
IL15	4q31.21	0.3427507774336815	1.289872278688124e-53	4.5941841436982526e-52
P2RY6	11q13.4	0.3427467771280202	1.2937044194055014e-53	4.5987626782725476e-52
RALGAPA1	14q13.2	-0.3426747133631062	1.3647117584688723e-53	4.841643405585638e-52
MAL	2q11.1	0.34265850424020144	1.3812100417714139e-53	4.890566849864351e-52
POLN	4p16.3	-0.3424697787375176	1.588547348044424e-53	5.613696283950335e-52
SLFN11	17q12	0.3424651350699616	1.5940215070239435e-53	5.622039135515307e-52
VCAM1	1p21.2	0.3424503795193534	1.6115408887186222e-53	5.672749584499197e-52
OGFRL1	6q13	0.3424394607231505	1.6246280834181923e-53	5.70769142614119e-52
UCHL5	1q31.2	0.34243066139937134	1.6352518036358453e-53	5.733859625253611e-52
MAP2K1	15q22.31	0.34196076960581673	2.3153293355295292e-53	8.102755259882217e-52
TMEM30B	14q23.1	-0.3419031854662845	2.416033768407737e-53	8.438827425513912e-52
MARCO	2q14.2	0.3418259175613784	2.558041136544042e-53	8.917588193766854e-52
SLCO2B1	11q13.4	0.34143322511172935	3.4186982929045786e-53	1.1894962191381673e-51
NECAB3	20q11.22	-0.3414078693395309	3.483270557567339e-53	1.2096326870875195e-51
GTPBP8	3q13.2	0.34136918894859397	3.584121107420215e-53	1.2422660068674518e-51
BATF3	1q32.3	0.34089255985247247	5.093050563567223e-53	1.76188327733519e-51
RIOK3	18q11.2	0.3408314376422172	5.327546382168012e-53	1.8394805462560223e-51
FAM91A1	8q24.13	0.3403423430297722	7.6348477207608885e-53	2.6311083996469487e-51
DGKD	2q37.1	-0.34015892269054676	8.736418859901745e-53	3.004995271849633e-51
PSMC2	7q22.1	0.340100685174411	9.118217049706791e-53	3.130356720220632e-51
S100A8	1q21.3	0.340050460711397	9.460785974911405e-53	3.241800249240041e-51
B2M	15q21.1	0.33999007327973224	9.889667746257928e-53	3.382341290945561e-51
USP47	11p15.3	-0.3398271844552526	1.1145442469151981e-52	3.804620039847759e-51
ETV7	6p21.31	0.33970685615872054	1.2173854639975158e-52	4.1478390016730453e-51
RGS18	1q31.2	0.3394869870179242	1.4302894363065847e-52	4.86406151427953e-51
MAD2L1	4q27	0.33938883373003215	1.5369259077646156e-52	5.2168812109799684e-51
BATF2	11q13.1	0.33918083170470054	1.789759506299892e-52	6.063691775752993e-51
PDCD1	2q37.3	0.33906686354296706	1.9454203455382604e-52	6.578726704069271e-51
DYNLRB2	16q23.2	-0.3390050370326789	2.0354263024459496e-52	6.870229564405412e-51
HLA-DMB	6p21.32	0.33896064999110337	2.1025877458522157e-52	7.083680879589424e-51
RASSF5	1q32.1	0.3389363795069506	2.140238814685569e-52	7.197101027112105e-51
CYTIP	2q24.1	0.33887387514767525	2.2403193556396503e-52	7.5196444096916e-51
RTP4	3q27.3	0.3388240387643505	2.323441514128827e-52	7.78417567015554e-51
MTO1	6q13	0.33863485971370183	2.6678715202243594e-52	8.921559983742867e-51
GALK2	15q21.1-q21.2	0.3386203625085214	2.6962717092865503e-52	8.999865901348711e-51
MAGED2	Xp11.21	-0.33848908354602214	2.967537562726552e-52	9.887046735740973e-51
MCUB	4q25	0.33806543271848766	4.04213919976839e-52	1.3442532167480219e-50
CIP2A	3q13.13	0.3379034902796787	4.5484151904602055e-52	1.5098397336273968e-50
TUBA1C	12q13.12	0.33777067699916974	5.0103462802281315e-52	1.6601253785020112e-50
TSPAN33	7q32.1	0.3374874253900054	6.1572785342810674e-52	2.0364127430777933e-50
RCOR3	1q32.2-q32.3	-0.3374763655767212	6.2070083345296856e-52	2.0491070659037853e-50
AHCYL1	1p13.3	-0.33747363804285135	6.219333831378285e-52	2.0494293855297275e-50
ADAP2	17q11.2	0.3374010513135218	6.55644602316989e-52	2.156581098112967e-50
CACFD1	9q34.2	-0.337366571071025	6.722890191338022e-52	2.2073082013669458e-50
PRNP	20p13	0.33706079617523227	8.39551165120074e-52	2.751472765832722e-50
EVI2A	17q11.2	0.3370463226404932	8.484217061008115e-52	2.7755070957913866e-50
PSMD7	16q23.1	0.33674951396193525	1.0523595327968325e-51	3.436439139827342e-50
PLIN2	9p22.1	0.3367401483620341	1.0595329069190072e-51	3.453618273130583e-50
TAP2	6p21.32	0.3367273596148803	1.0694067948318719e-51	3.4795221443376473e-50
MAP4K1	19q13.2	0.3367207746110961	1.074526569595983e-51	3.4898922290942918e-50
CENPA	2p23.3	0.33671313705620415	1.0804952433217345e-51	3.502977217936065e-50
COQ6	14q24.3	-0.33663433114872177	1.1440405436793348e-51	3.7023448275558117e-50
ANXA2	15q22.2	0.3365762618765882	1.1932314563653335e-51	3.8546285579687287e-50
SH3GLB2	9q34.11	-0.33654431522158124	1.2211851490351826e-51	3.9378859680852374e-50
IL37	2q14.1	0.3363741274636059	1.381454678238789e-51	4.4467573225732715e-50
CDCA5	11q13.1	0.3362166678404455	1.548304532103001e-51	4.974961430732383e-50
SPDEF	6p21.31	-0.3361806504461548	1.5892034419745325e-51	5.097306528450463e-50
LRP8	1p32.3	0.33579227872590656	2.1046478150061707e-51	6.738604653081814e-50
CD72	9p13.3	0.33575288918402885	2.1654249455664537e-51	6.920928082661773e-50
PTP4A2	1p35.2	-0.33569484355255225	2.2581842514283426e-51	7.204645090511133e-50
CD58	1p13.1	0.33565671932658986	2.3212484207228065e-51	7.392787298309072e-50
PRKCQ-AS1	10p14	0.3354921890955776	2.6141283834391787e-51	8.310903230307164e-50
RAB29	1q32.1	0.3354476541561235	2.6995413557008665e-51	8.567366924647846e-50
CBFB	16q22.1	0.33539553633743724	2.803029019364749e-51	8.880192637138356e-50
ZBTB4	17p13.1	-0.33535410274621547	2.888109904103428e-51	9.13371079654986e-50
CSTB	21q22.3	0.33524303472397954	3.129066718835533e-51	9.878441749778331e-50
TRIM3	11p15.4	-0.33514693057508277	3.3536343188276374e-51	1.0568922954518234e-49
PPP1R13B	14q32.33	-0.3350848562405053	3.507134057832421e-51	1.1033419305982205e-49
SRARP	1p36.13	-0.3347754468348643	4.382960875807834e-51	1.3764783912232672e-49
ZNF683	1p36.11	0.3347692241403739	4.4026438511001395e-51	1.3802594212355263e-49
FGD2	6p21.2	0.3345644008754605	5.1020039046697657e-51	1.5967415339779313e-49
PRICKLE2	3p14.1	-0.3344425081373384	5.569561840354136e-51	1.7400544587044117e-49
KYNU	2q22.2	0.33437124848374683	5.862395520977442e-51	1.828378900134899e-49
RAB5B	12q13.2	-0.33434086327542334	5.991871550194508e-51	1.865538214714007e-49
INPP4A	2q11.2	0.33431587001087515	6.100501068195269e-51	1.8960903320046503e-49
STK32B	4p16.2	-0.33431000187731835	6.126288726935833e-51	1.9008337084365513e-49
ARSG	17q24.2	-0.3341891888707341	6.681974284918586e-51	2.0696928239632906e-49
CENPN	16q23.2	0.3341508390787491	6.868639730745967e-51	2.1238680866063473e-49
TMEM123	11q22.2	0.33411797748060224	7.032712877351808e-51	2.1708842587900674e-49
IGF1R	15q26.3	-0.33383712959780054	8.603806332131025e-51	2.6513231185259737e-49
TTC3	21q22.13	-0.33375854660167154	9.102826323649116e-51	2.8003209157147483e-49
IL10RB	21q22.11	0.33365768966533227	9.785696126563984e-51	3.0052738206376263e-49
CCL18	17q12	0.3336506187832083	9.835439253235857e-51	3.01542210585625e-49
DNAJA1	9p21.1	0.33354266980499037	1.0626845224322052e-50	3.252535102725553e-49
CEP55	10q23.33	0.3334870805193285	1.1058778627848523e-50	3.3790088741402473e-49
ANKMY1	2q37.3	-0.33336792676350246	1.2044342441057016e-50	3.6739313479832366e-49
PLAUR	19q13	0.33329496672971715	1.2690456736615387e-50	3.8644901812782574e-49
ZNF20	19p13.2	-0.33323583621037034	1.3239306324218069e-50	4.024838276140234e-49
DCTN4	5q33.1	-0.3331606996984008	1.3970913272749823e-50	4.2401134769632994e-49
COCH	14q12	0.3331142651856774	1.444301252055859e-50	4.376038927789379e-49
PFN1	17p13.2	0.33304679859943415	1.515736187040914e-50	4.584784600600473e-49
EFHC1	6p12.2	-0.33303147045791215	1.5324497368302966e-50	4.62758818523102e-49
UBASH3B	11q24.1	0.33292386150748693	1.6550604215611667e-50	4.9894960087732136e-49
AHNAK	11q12.3	-0.3328564556926328	1.7367845746294867e-50	5.2271426414432114e-49
PDCD1LG2	9p24.1	0.33279612863242086	1.8133238390655243e-50	5.448419614949291e-49
YBX1	1p34.2	0.332577352080273	2.1201297791603954e-50	6.359684975428309e-49
AP1S2	Xp22.2	0.33255760506225224	2.1502417363661966e-50	6.439314307678404e-49
FGR	1p35.3	0.3323210367458782	2.545819142117362e-50	7.611324845754193e-49
SNAPC2	19p13.2	-0.33227201761276515	2.6364299520472754e-50	7.869198689928876e-49
IL18RAP	2q12.1	0.33217245908079973	2.830454185779512e-50	8.420601910723295e-49
PNP	14q11.2	0.33217243954965747	2.8304936093748146e-50	8.420601910723295e-49
NPAS1	19q13.32	-0.3320750435260308	3.0340387223246744e-50	9.011294613114962e-49
CTDSPL	3p22.2	-0.3320463806276661	3.0966675028572756e-50	9.182203902561031e-49
DLC1	8p22	-0.33188463830146314	3.4749533000050616e-50	1.0287001096965803e-48
ELF4	Xq26.1	0.33186885598605276	3.5142407333663775e-50	1.0386278095438633e-48
CCDC149	4p15.2	-0.33175913194304346	3.799868934129304e-50	1.1212096930148199e-48
SET	9q34.11	0.33173409347556765	3.868218034920419e-50	1.1395151920814508e-48
PAN2	12q13.3	-0.331701126466536	3.9600786647434605e-50	1.1646759043638014e-48
NIP7	16q22.1	0.33153138384004294	4.468539978017992e-50	1.3120795922446975e-48
TTC6	14q21.1	-0.33119416196879586	5.679252803891275e-50	1.6648692716342316e-48
PWWP3A	19p13.3	-0.3310371872838529	6.349160232856541e-50	1.8582355832240424e-48
OGA	10q24.32	-0.33081025865765934	7.458839533445568e-50	2.1794777394006485e-48
ARL4C	2q37.1	0.3308008489741984	7.508802708114567e-50	2.1905324604706438e-48
WIPF1	2q31.1	0.3306265732496574	8.496739068574594e-50	2.4747437758116132e-48
PTTG1	5q33.3	0.33038847028041496	1.0058607346433475e-49	2.9249328737825397e-48
S100A9	1q21.3	0.330377206717937	1.013918492974424e-49	2.9436238177061337e-48
PTPRO	12p12.3	0.3303698536367696	1.0192133675015624e-49	2.954246386892971e-48
ANKRD24	19p13.3	-0.33035715877937916	1.0284196115365014e-49	2.9761540617189335e-48
ROGDI	16p13.3	-0.3303424875078303	1.039162221207022e-49	3.002430622489025e-48
CALHM6	6q22.1	0.3298286488383636	1.4948170466266871e-49	4.3120457233202417e-48
LRR1	14q21.3	0.32958537190951925	1.7751790416029655e-49	5.112628888878206e-48
CTSW	11q13.1	0.32929251762374717	2.1828297195179828e-49	6.276678196664925e-48
FAM13B	5q31.2	-0.32925104433500546	2.2476360547584776e-49	6.452752285664323e-48
EGLN1	1q42.2	0.3291423980559271	2.4266239897626613e-49	6.955551747164149e-48
SMC4	3q25.33	0.3291015604974716	2.4975076624819295e-49	7.1473840521551e-48
GLI3	7p14.1	-0.3288687135483135	2.942844639864748e-49	8.40852666244899e-48
TSC1	9q34	-0.3288292385663276	3.0258130906771347e-49	8.631932510497267e-48
NOSTRIN	2q24.3	-0.3288205903558055	3.0442983152399387e-49	8.67096829283956e-48
EXD3	9q34.3	-0.3286692266444931	3.3866387174192918e-49	9.630853851835838e-48
PHLDB3	19q13.31	-0.3285268411709697	3.7435300865230454e-49	1.0629035582143578e-47
TANK	2q24.2	0.3282511002361703	4.544442822268534e-49	1.288281765848119e-47
PROM2	2q11.1	-0.3281544033449976	4.863927012357289e-49	1.3766895609584314e-47
ANKRD22	10q23.31	0.32807732436290493	5.134516007837e-49	1.4510029744838896e-47
PRIM2	6p11.2	0.32739209131561203	8.302839527999542e-49	2.342698065572121e-47
SYTL2	11q14.1	-0.327095623980988	1.021801147854483e-48	2.878578023082099e-47
IFT43	14q24.3	-0.32704095067116534	1.0616432997334246e-48	2.9861611692501836e-47
NLRP7	19q13.42	0.3269644141373822	1.1200261550371637e-48	3.145479363555381e-47
CD27	12p13.31	0.32661592042797305	1.428912661232227e-48	4.0067243534986887e-47
RAB32	6q24.3	0.32631530725758784	1.762539063301506e-48	4.934562853503658e-47
CELSR2	1p13.3	-0.3262786582774389	1.8081818424184164e-48	5.054512029472409e-47
HDHD2	18q21.1	-0.3261409974099898	1.9903746051972706e-48	5.555206278307931e-47
TBC1D10C	11q13.2	0.32612851457386877	2.0077719046568244e-48	5.595114977514341e-47
CLSTN2	3q23	-0.3259986317264179	2.1980103549563022e-48	6.115819875161927e-47
LST1	6p21.33	0.3259941456543543	2.20489198289063e-48	6.125529142621385e-47
SFT2D1	6q27	0.3259292125271429	2.3069328015275124e-48	6.399169359444519e-47
TMEM63C	14q24.3	-0.32585638485936863	2.4269766681983825e-48	6.721832005264784e-47
PRXL2C	9q22.33	0.32572396071621057	2.6613925610085178e-48	7.359789719248363e-47
PNPLA2	11p15.5	-0.32556563252106147	2.9713861716863e-48	8.204478820842692e-47
ZNF324	19q13.43	-0.32537160843405377	3.4006221729934125e-48	9.373745506514804e-47
CMYA5	5q14.1	-0.32536965762525166	3.405237043013463e-48	9.373745506514804e-47
MYO5C	15q21.2	-0.3252877857002022	3.604635206805026e-48	9.907534636907938e-47
QKI	6q26	0.3251336121996243	4.0121728062550275e-48	1.1010914367074967e-46
LMNTD2	11p15.5	-0.32505134923508283	4.2480490291398834e-48	1.164055680852929e-46
ENPP5	6p21.1	-0.3249171665510488	4.66274306099586e-48	1.2757547605373218e-46
S1PR4	19p13.3	0.3248945235008941	4.7365884294691517e-48	1.2939986968132215e-46
RSPH1	21q22.3	-0.3246776549120081	5.505490204517202e-48	1.5017846240660365e-46
EMP3	19q13.33	0.32461783213904694	5.738624791312382e-48	1.5630178956488537e-46
TFF3	21q22.3	-0.32452493011721684	6.120280406466546e-48	1.6644581864453747e-46
PTOV1	19q13.33	-0.32443048539965325	6.534150085646915e-48	1.774341086415218e-46
TCTN1	12q24.11	-0.32439579818729675	6.693044482556613e-48	1.8147597187088183e-46
PNPLA4	Xp22.31	-0.3241937497992388	7.697979055530699e-48	2.0841095320055975e-46
PTPRT	20q12-q13.11	-0.324095199318839	8.241240666715413e-48	2.227849161071062e-46
HLA-DMA	6p21.32	0.32404385277041114	8.539228227431553e-48	2.3049534130188186e-46
COL4A5	Xq22.3	-0.32391385100915104	9.342467956095245e-48	2.518004273898029e-46
SEH1L	18p11.21	0.32386387097293723	9.670899021433223e-48	2.6026392627278855e-46
TTC21A	3p22.2	-0.3238548110456747	9.73165170653262e-48	2.6150917636393756e-46
P2RY8	Xp22.33 and Yp11.3	0.32382969604553097	9.90205574912191e-48	2.6569290151210024e-46
INPP5J	22q12.2	-0.32368674184849905	1.0930059446585097e-47	2.9284126630034668e-46
MMP12	11q22.2	0.3236574205483101	1.115368264336697e-47	2.9838992766506776e-46
BTLA	3q13.2	0.32364953373502203	1.121460524965735e-47	2.9957594910992967e-46
D2HGDH	2q37.3	-0.3235944208047712	1.164966808093786e-47	3.1073811847204708e-46
ARRB2	17p13.2	0.3235683050911303	1.1861647568213406e-47	3.1592571059999658e-46
C17ORF97	17p13.3	-0.32345927131626045	1.2788900949046602e-47	3.40120726565366e-46
DEK	6p22.3	0.32342278939800656	1.3114974568902585e-47	3.4827972171359248e-46
AFF3	2q11.2	-0.32337122640489424	1.3589990498314193e-47	3.603642414369423e-46
ERBB3	12q13.2	-0.3233631749110552	1.3665692485414408e-47	3.618402857794918e-46
ANKRD30A	10p11.21	-0.323346773502783	1.3821201993799743e-47	3.65422057985411e-46
SLTM	15q22.1	-0.3233081167618019	1.419472209290401e-47	3.747489642597377e-46
SGO1	3p24.3	0.32319942917460265	1.5299571560248538e-47	4.033279755255009e-46
TBPL1	6q23.2	0.3231545004977444	1.5780896778893564e-47	4.154102536927988e-46
UBE2V1	20q13.13	0.32313449099837616	1.600007900722899e-47	4.205668511099579e-46
TNFRSF4	1p36.33	0.32299881856550583	1.756822154325472e-47	4.611147450989734e-46
ACSL4	Xq23	0.32288049008640796	1.9060115933143222e-47	4.995465508283024e-46
SUCNR1	3q25.1	0.32283174690049404	1.971071398947201e-47	5.158493814809936e-46
STC2	5q35.2	-0.32270942574251754	2.1442285373633388e-47	5.603542536571226e-46
PSMB10	16q22.1	0.3226921163662456	2.1699236597704313e-47	5.662497319094574e-46
CLECL1	12p13.31	0.3226766265445768	2.1931772235709846e-47	5.714919812878043e-46
LGALS9B	17p11.2	0.32263670042730436	2.2542638776523016e-47	5.865633588277415e-46
SDCBP	8q12.1	0.3226103678826516	2.2954754626710894e-47	5.964272792074034e-46
CDK1	10q21.2	0.32251342467588184	2.4537570334657707e-47	6.3663713376903576e-46
FAM110B	8q12.1	-0.32240043985929673	2.6519723445551064e-47	6.865385142155254e-46
TUBB	6p21.33	0.32239949629483444	2.6536930054404516e-47	6.865385142155254e-46
RUNDC1	17q21.31	-0.3223410231711152	2.7625179302004674e-47	7.136702258020035e-46
RBM38	20q13.31	0.3222779769863354	2.884830301049833e-47	7.442037939479698e-46
RORA	15q22.2	-0.32219378940455323	3.0565939565915115e-47	7.87389068018966e-46
PDIA6	2p25.1	0.322097050436873	3.2665555865314934e-47	8.402772191109075e-46
SIGLEC1	20p13	0.32208044386715085	3.304014021545951e-47	8.487039146668107e-46
MACIR	5q21.1	-0.3220706589403445	3.326284969636504e-47	8.532109940581817e-46
PSMD12	17q24.2	0.3219690309473102	3.5666087485582856e-47	9.135577415810711e-46
RETREG2	2q35	-0.32188476544718414	3.778911761717755e-47	9.665664106671279e-46
PLEKHA2	8p11.22	0.3218415402307718	3.892645311120387e-47	9.942487839916825e-46
ABCC4	13q32.1	0.321779946248497	4.060615526387166e-47	1.035686372535303e-45
BRI3	7q21.3	0.3217462574283075	4.155516072516966e-47	1.0583964631524877e-45
LDHB	12p12.1	0.321523425099013	4.841231766913256e-47	1.2313093415059093e-45
CTSF	11q13.2	-0.3215048889934212	4.903103078262988e-47	1.2452916369518009e-45
SLFN5	17q12	0.3213280302271787	5.534434691915031e-47	1.403663225654517e-45
MAPK14	6p21.31	0.3213150276720486	5.583919643360297e-47	1.4142275023814903e-45
SLC27A1	19p13.11	-0.3212356493224159	5.895703400794462e-47	1.4911010085650756e-45
IP6K1	3p21.31	-0.3209225062136624	7.30386918063919e-47	1.844661114181573e-45
RRM2	2p25.1	0.32072749662506267	8.344946498179387e-47	2.104651450616248e-45
MISP3	19p13.12	-0.3207210606114425	8.381712521350194e-47	2.1109757979155065e-45
OTULIN	5p15.2	0.32064647204481284	8.819736311544109e-47	2.2182005336192692e-45
MEF2D	1q22	-0.32062689957640267	8.938398690810932e-47	2.2449179910801642e-45
DOCK11	Xq24	0.32062412054675016	8.955375384263128e-47	2.2460578984586607e-45
NECTIN2	19q13.32	-0.32057219040139395	9.278572663508966e-47	2.3238899467079738e-45
RGS10	10q26.11	0.3205321257118656	9.53582660463276e-47	2.385013252444022e-45
MED27	9q34.13	0.32048569868867466	9.842816016501233e-47	2.458389649045356e-45
TIGIT	3q13.31	0.3203538690376229	1.0769129018463579e-46	2.6860349698261784e-45
CBR4	4q32.3	-0.3201814108936508	1.2112965323840822e-46	3.017047280247139e-45
DENND1A	9q33.3	0.3201767861713763	1.2151210040756532e-46	3.022404282589276e-45
IGKC	2p11.2	0.3201279364544177	1.256258495398253e-46	3.120428598335853e-45
YME1L1	10p12.1	0.3199277393528326	1.439823119480519e-46	3.5714733367553865e-45
KARS1	16q23.1	0.31990028599056	1.4669926926797615e-46	3.633875726256671e-45
ADA2	22q11.1	0.31973287166832104	1.6440657289131991e-46	4.066923141467746e-45
SIGLEC9	19q13.3-q13.4	0.3195607344556562	1.8483052470119144e-46	4.56589550622998e-45
SNORD46	1p34.1	0.3195406301710773	1.8737469264443552e-46	4.622421037941553e-45
ARHGAP32	11q24.3	-0.31938449586807915	2.0835568120910448e-46	5.132997123156901e-45
ARRDC5	19p13.3	0.3193782446901916	2.092426764145626e-46	5.147825954624212e-45
TBC1D14	4p16.1	-0.3191407234585051	2.4587689088947743e-46	6.040877409091406e-45
VPS13D	1p36.22-p36.21	-0.3191310307741762	2.4750025682921862e-46	6.072499507910367e-45
UBASH3A	21q22.3	0.319086655640899	2.550695151786876e-46	6.249722259290014e-45
ESR1	6q25.1-q25.2	-0.31902940084982107	2.6517674505886744e-46	6.488565938039334e-45
SCUBE2	11p15.4	-0.31893462406115525	2.8279029478862612e-46	6.910185579557525e-45
PSME2	14q12	0.31886126999049125	2.9721706099700575e-46	7.252899577680986e-45
PLPPR2	19p13.2	-0.31875049415357054	3.2040222136910393e-46	7.808128628182563e-45
HMGXB3	5q32	-0.3186488424242316	3.4325610024046387e-46	8.353798730649995e-45
CYB5R1	1q32.1	-0.318632181285243	3.4715355661996013e-46	8.437279845818629e-45
DCK	4q13.3	0.3185490236785275	3.6727397096115595e-46	8.914292160774938e-45
DNAH7	2q32.3	-0.31851680231576435	3.7537813232923004e-46	9.098762837048639e-45
IKBIP	12q23.1	0.31846481089960166	3.888313258964469e-46	9.412219950453134e-45
PAG1	8q21.13	0.3184438617747285	3.943866190092677e-46	9.533913743064733e-45
PIGQ	16p13.3	-0.318404774302732	4.0496368863345345e-46	9.776516429602811e-45
AQP9	15q21.3	0.31835684983715157	4.183176873375897e-46	1.0085421626091047e-44
TUSC2	3p21.31	-0.3182153372685457	4.603592960777496e-46	1.108422422476267e-44
ATG3	3q13.2	0.3182077279348342	4.627353431824531e-46	1.1126597639399118e-44
DSC2	18q12.1	0.3182022115950369	4.644654645453245e-46	1.1153347551541847e-44
TRIM21	11p15.4	0.3181764216665678	4.726398255117639e-46	1.1334568352047054e-44
INPP5D	2q37.1	0.31815268088526855	4.802910740262391e-46	1.1502780125684119e-44
DEGS2	14q32.2	-0.31800991831796144	5.2896846014982894e-46	1.2651804574020678e-44
IDUA	4p16.3	-0.31798557835314606	5.3774384091552806e-46	1.2844680263561647e-44
CHRD	3q27.1	-0.3179478992802593	5.5161474161001756e-46	1.3158598420070935e-44
CPLX1	4p16.3	-0.3178172629532252	6.025191901215021e-46	1.435394661637742e-44
CSTF1	20q13.2-q13.31	0.3177666921818446	6.234557832020071e-46	1.48331548525189e-44
WBP1	2p13.1	-0.31773853207880154	6.354261613383271e-46	1.509806002822041e-44
HDAC11	3p25.1	-0.3177280019803729	6.399607946662607e-46	1.518582395543145e-44
ABLIM3	5q32	-0.31771620886940927	6.45077533464819e-46	1.5287152361296197e-44
PKD1	16p13.3	-0.3175683892489353	7.127701923945415e-46	1.6869205942674482e-44
RBPJ	4p15.2	0.3175118524680207	7.404887319385307e-46	1.7502284713803648e-44
CDKN3	14q22.2	0.31724933127467114	8.839082448164259e-46	2.0864856320124208e-44
APOE	19q13.32	0.3170916466436666	9.830003472465908e-46	2.317365570571663e-44
MYO1G	7p13	0.31701049770315204	1.038224086732596e-45	2.4443612201065473e-44
RHOF	12q24.31	0.31698870519666905	1.0535727252144784e-45	2.4772677437399804e-44
NIPA2	15q11.2	0.3169120202078703	1.1093983688987633e-45	2.605138588501153e-44
FOXN2	2p16.3	0.3168830694101391	1.1312305970280863e-45	2.652956119627686e-44
TRIM47	17q25.1	0.31685113864906933	1.1558057561958732e-45	2.707073974758116e-44
PDE7A	8q13.1	0.31667531412551353	1.3009477205002959e-45	3.04307175347077e-44
CMTM1	16q21	0.3166489343130218	1.3242345111877508e-45	3.0935351620994053e-44
ADD1	4p16.3	-0.316640135842222	1.3320931656585425e-45	3.107873176416274e-44
GFRA1	10q25.3	-0.31653692812232587	1.4278125001210858e-45	3.3268952422176217e-44
GPR19	12p13.1	0.31648290192121203	1.4806146481491754e-45	3.4454818706543567e-44
CFAP119	16p11.2	-0.3163277706762135	1.6432682941058538e-45	3.819065489699293e-44
LRIG1	3p14.1	-0.316164374855214	1.8338228486639642e-45	4.2564489718732476e-44
PRRT3	3p25.3	-0.31580752921100785	2.3297843263433438e-45	5.400673345970231e-44
FAN1	15q13.3	-0.31577117483188294	2.3872544141341288e-45	5.526800026978731e-44
RPS6KA3	Xp22.12	0.3156857579075765	2.5278907244039758e-45	5.84489765701498e-44
RSRC1	3q25.32	0.3156824494975498	2.53350056991688e-45	5.850377658767138e-44
SNRPA1	15q26.3	0.315670637969581	2.5536297423535305e-45	5.889328976681998e-44
LNX1	4q12	-0.31564470272006606	2.598388153640824e-45	5.984909856944642e-44
CDK12	17q12	0.31551322237619384	2.837578554968228e-45	6.527515101352391e-44
NOXA1	9q34.3	-0.31544272015984315	2.9747263637192274e-45	6.83430135827504e-44
TIPRL	1q24.2	0.3151127631962854	3.709463983042525e-45	8.511499441649544e-44
ORAI1	12q24.31	0.3148955960177212	4.288837928576445e-45	9.828405496730133e-44
SAP18	13q12.11	-0.31487261440195274	4.355184101006854e-45	9.96779651406613e-44
IFIT3	10q23.31	0.3148207098259351	4.5088073649761887e-45	1.030633460718228e-43
NEMP2	2q32.2	0.31414173581039384	7.09128344561112e-45	1.6188924963444452e-43
CDC42BPB	14q32.32	-0.3140997290638445	7.292478151700128e-45	1.662721849285365e-43
MADD	11p11.2	-0.3140758059274356	7.409585867606353e-45	1.6853905886481169e-43
GPNMB	7p15.3	0.31407560715959715	7.410566659578052e-45	1.6853905886481169e-43
UBE3A	15q11.2	-0.31404747642110975	7.55068364001274e-45	1.7150974235389945e-43
REEP1	2p11.2	-0.3139618772225514	7.99345369101022e-45	1.8133892808073183e-43
SNX3	6q21	0.31381583315046924	8.809261035352982e-45	1.995955279503189e-43
MOK	14q32.31	-0.31362794030428026	9.981674589605579e-45	2.2587603977330516e-43
TRMT11	6q22.32	0.31359529044025247	1.020067163127424e-44	2.305428389456198e-43
CFAP410	21q22.3	-0.3135225909955005	1.0705609062539877e-44	2.4165236056418137e-43
LIMCH1	4p13	-0.31349894208608337	1.0875160977802159e-44	2.451731047904512e-43
CRACDL	2q11.2	-0.3134788530917433	1.1021285257201959e-44	2.4815756754931792e-43
RDH10	8q21.11	0.31339844684077733	1.1625950097691839e-44	2.6144633482455693e-43
IFT88	13q12.11	-0.31338060641143023	1.1764520323922616e-44	2.6423346767337633e-43
PEX11G	19p13.2	-0.3133111948941695	1.2319453332321956e-44	2.763536500311427e-43
PER2	2q37.3	-0.31325528368581196	1.2785316263488538e-44	2.8644818993309677e-43
HPN	19q13.11	-0.313169705910634	1.3532502125779962e-44	3.028127923015298e-43
SLC9A9	3q24	0.31314383673873897	1.3766797977921883e-44	3.0767430431350664e-43
POMGNT1	1p34.1	-0.3131001740123147	1.4171432001730517e-44	3.1632598156643965e-43
PDCL3P4	3q12.3	-0.3130943619171871	1.4226178404554346e-44	3.1715596250548445e-43
FBXO6	1p36.22	0.31308903741103034	1.4276516537213554e-44	3.178857406029622e-43
NUP93	16q13	0.3130437976994559	1.471142167158163e-44	3.2716607456332647e-43
SEC14L2	22q12.2	-0.3128549995576467	1.6673162208743217e-44	3.703369780633272e-43
ABHD14B	3p21.2	-0.3128329860578347	1.6918196277105372e-44	3.753179218328855e-43
IFT122	3q21.3-q22.1	-0.312570000235796	2.013756423249422e-44	4.461891225894241e-43
SLC2A3	12p13.31	0.31251384978366614	2.0900166406525916e-44	4.625186335404963e-43
PDCD5	19q13.11	0.3124526250744079	2.1764433710159628e-44	4.810552557381426e-43
MYO5B	18q	-0.312413255342791	2.233886455117658e-44	4.931481858987123e-43
RAB26	16p13.3	-0.31240974216455913	2.2390850858243102e-44	4.936922891308351e-43
CDKAL1	6p22.3	0.31230500047021825	2.399725437603942e-44	5.284663652713657e-43
HLA-G	6p22.1	0.3122775533966718	2.4436822765756326e-44	5.374910420268304e-43
MYD88	3p22.2	0.3122643030043294	2.465188529388044e-44	5.415617331349063e-43
VAMP5	2p11.2	0.312165922322001	2.630862437076346e-44	5.772553327913081e-43
CTSZ	20q13.32	0.31209548069944953	2.7562424728961107e-44	6.040318759169656e-43
MXD4	4p16.3	-0.312087676742431	2.770493265826593e-44	6.064189987187468e-43
ACTR2	2p14	0.3119239070770265	3.0870396990251024e-44	6.748881705205242e-43
BNIP2	15q22.2	0.3118800769053609	3.177693034828435e-44	6.9386675723013155e-43
TUBB6	18p11.21	0.31168177559085875	3.622052156529498e-44	7.89939829017025e-43
MORN4	10q24.2	-0.31165981494167755	3.674912528198653e-44	8.00501452764913e-43
PALS2	7p15.3	0.3116197984893046	3.773213716543302e-44	8.209240155823969e-43
TPX2	20q11.21	0.31161593743685617	3.782835637763841e-44	8.220270270365757e-43
NUDT16	3q22.1	-0.3114886095258669	4.1141827037591437e-44	8.9295566423657e-43
SFT2D2	1q24.2	0.31136409604109144	4.46607776660403e-44	9.681684550940645e-43
SOGA1	20q11.23	-0.31117003899915624	5.075069868298709e-44	1.0988682455843897e-42
RGS1	1q31.2	0.31107507350914115	5.402496857760923e-44	1.1683627336221167e-42
TNFRSF17	16p13.13	0.31096657699806246	5.802345644725805e-44	1.2533344216801267e-42
NOS1AP	1q23.3	-0.3109475328624922	5.875505025901141e-44	1.2676209051101888e-42
PIK3AP1	10q24.1	0.31091687750815944	5.995200549438622e-44	1.2919013308086234e-42
KLRB1	12p13.31	0.31087359207410165	6.168349714527764e-44	1.3276288336703499e-42
APOBEC3A	22q13.1	0.3108509712769039	6.26080541972727e-44	1.3459240984456554e-42
AR	Xq12	-0.31073817587881936	6.742791221949591e-44	1.447815979619093e-42
CD70	19p13.3	0.310725679888159	6.79840704759161e-44	1.4580241622970226e-42
ATG4C	1p31.3	0.3107125874221819	6.857166840645139e-44	1.4688815991502957e-42
TGM2	20q11.23	0.3106789930652919	7.010260377034901e-44	1.499896704840003e-42
RTN2	19q13.32	-0.3106516246719084	7.137489336633832e-44	1.5253110348039496e-42
CYB5D2	17p13.2	-0.3105302843399239	7.729790704172524e-44	1.6499357037346032e-42
JMJD8	16p13.3	-0.31049680276724084	7.901658030395532e-44	1.6846297604826744e-42
FUOM	10q26.3	0.3104722461242378	8.030121842300405e-44	1.7099992951445838e-42
EEF2	19p13.3	-0.31032001451579694	8.874132204421971e-44	1.887503879239717e-42
LY96	8q21.11	0.3101351678669529	1.0018306982913738e-43	2.1283598529112503e-42
MX1	21q22.3	0.31005227892072207	1.0577905164586575e-43	2.2446041299894756e-42
SH3BP4	2q37.2	-0.3099820636084866	1.1076175746202707e-43	2.347577249118879e-42
ATL2	2p22.2-p22.1	0.3098679396949359	1.1936282660423771e-43	2.5269096398819747e-42
RPL23AP32	2p16.2	-0.30978466707428565	1.2605472062672124e-43	2.6654521605120986e-42
ARSD	Xp22.33	-0.3097730919854997	1.2701396586914996e-43	2.6825943808948657e-42
MEMO1	2p22.3	0.3096797915195426	1.3501561941011476e-43	2.8482617468549676e-42
APOC1	19q13.32	0.3096416144149768	1.384324634420744e-43	2.916935151501726e-42
FBXO15	18q22.3	-0.30960938043410735	1.4138423008366821e-43	2.975660171154873e-42
MX2	21q22.3	0.3096033425608855	1.4194405429413597e-43	2.983964764195003e-42
CKS1B	1q21.3	0.3095235252131439	1.4955505538212922e-43	3.140308360570337e-42
CMTM7	3p22.3	0.309298157527774	1.7330540836072948e-43	3.634784046664406e-42
PLEKHH3	17q21.2	-0.30916962100453516	1.8849297883473294e-43	3.9487311041735585e-42
GLIPR2	9p13.3	0.3091128572793633	1.9561442114189713e-43	4.093169428714227e-42
TMEM140	7q33	0.30900899230547985	2.0934447559108448e-43	4.375396458592365e-42
ODC1	2p25.1	0.30878223851392655	2.427378367412051e-43	5.067468041471308e-42
DONSON	21q22.11	0.30873721541939825	2.499729721199719e-43	5.2124849082476355e-42
FAM234B	12p13.1	-0.30871824604914244	2.5308513245778143e-43	5.271293335550885e-42
PTTG3P	8q13.1	0.308693003900117	2.572862219543764e-43	5.3526205023642034e-42
CDK6	7q21.2	0.3086422642254746	2.6594175881355465e-43	5.5263248338954775e-42
TMEM41B	11p15.4	-0.3085968340012906	2.7393684324959386e-43	5.6859212820703056e-42
NECAP2	1p36.13	0.3085391719334447	2.844294908857595e-43	5.896931970625769e-42
DPH2	1p34.1	0.3083245338440272	3.2711968326806665e-43	6.774228486760031e-42
AURKA	20q13.2	0.308192898520825	3.5639199680634343e-43	7.371966412747937e-42
GNPTG	16p13.3	-0.3081221843371288	3.7317732676705215e-43	7.710338863569139e-42
PAK1IP1	6p24.2	0.3080932229303417	3.802765805029842e-43	7.848039417969017e-42
SSC5D	19q13.42	-0.3078715973373269	4.392372809403446e-43	9.054505501393542e-42
HSPA14	10p13	0.3077043861515284	4.896585757592371e-43	1.0082388325040255e-41
DZANK1	20p11.23	-0.3075243336936883	5.5039887992130485e-43	1.1320162840112668e-41
RIT1	1q22	0.3075023170409642	5.5832225733758145e-43	1.1470060663256025e-41
IL12RB1	19p13.11	0.3074933340905658	5.6158752434799775e-43	1.1524031266677435e-41
PLEKHF1	19q12	0.30733706646622355	6.21525397331851e-43	1.2739506952347975e-41
SLC1A3	5p13.2	0.30731357250969843	6.310705906682388e-43	1.292049061937308e-41
MTHFD2	2p13.1	0.30701198216317066	7.673483752339044e-43	1.5692839139268226e-41
SREBF1	17p11.2	-0.30695519705071533	7.961036438993908e-43	1.6262488237030767e-41
APBB3	5q31.3	-0.3068912759030959	8.297556234750368e-43	1.6930765026793464e-41
RNASE2	14q11.2	0.30673117151756063	9.203792672899969e-43	1.8758700687046006e-41
DCAF7	17q23.3	0.30652193335469313	1.0537947707681392e-42	2.1453693315142116e-41
DDX60	4q32.3	0.3063890382914381	1.1483396614766022e-42	2.335215946727982e-41
CCDC59	12q21.31	0.30635909621689444	1.170778772562194e-42	2.3781690747950615e-41
DOCK8	9p24.3	0.3063079078427448	1.2101541283242614e-42	2.4553891291325295e-41
RARA	17q21.2	-0.30626342782949134	1.2454363094544774e-42	2.5241401656710384e-41
IFT46	11q23.3	-0.3062437045891142	1.2614064786024427e-42	2.5536410527581736e-41
TMEM178A	2p22.1	-0.3060087330570128	1.4680663103539314e-42	2.968683251105408e-41
RAP2A	13q32.1	0.3060027008362825	1.4737927947601016e-42	2.9769295623912655e-41
DSE	6q22.1	0.30597141593020205	1.5038501383197235e-42	3.034248692489113e-41
RXRA	9q34.2	-0.3059665426084579	1.5085867728856997e-42	3.040408475978791e-41
DYRK1B	19q13.2	-0.3059093117391101	1.565334468140366e-42	3.151260850131408e-41
GATD1	11p15.5	-0.3058373818174391	1.6396750382926934e-42	3.297244080344038e-41
GTPBP4	10p15.3	0.3058149427395194	1.6635764666422398e-42	3.341586633439996e-41
TMEM144	4q32.1	-0.3057909179269068	1.6895509384631988e-42	3.389990094085383e-41
TBC1D9	4q31.21	-0.30576807025041736	1.7146265737717968e-42	3.4364846469668266e-41
GSTZ1	14q24.3	-0.30565089306386656	1.84916154907671e-42	3.7020132209786287e-41
GARNL3	9q33.3	-0.3053074530839579	2.3069536398860535e-42	4.613396326584979e-41
EML4	2p21	0.30528447665686065	2.3413213558846734e-42	4.676944805814761e-41
ABI3	17q21.32	0.3052160673144052	2.44668893306985e-42	4.882023066671309e-41
CD3E	11q23.3	0.3050564587636068	2.711210246048775e-42	5.403866956197438e-41
MYOZ3	5q33.1	-0.3050136319253151	2.7869010070674282e-42	5.548606216717047e-41
UBXN11	1p36.11	-0.3048338704285796	3.128193936026225e-42	6.221247367484754e-41
PPIP5K1	15q15.3	-0.3046569844526018	3.50452176002281e-42	6.962008134487558e-41
SNRNP200	2q11.2	-0.30463713302828027	3.549468845249625e-42	7.043550374452498e-41
IFIT2	10q23.31	0.30449151767857036	3.897157828320457e-42	7.725013837959475e-41
ARIH1	15q24.1	0.30434447181374036	4.2826030714438124e-42	8.479741914926794e-41
DNAJC3	13q32.1	0.3039877605861687	5.382352790912247e-42	1.0636912289532732e-40
SEMA3F	3p21.31	-0.30398732918543475	5.383839756691171e-42	1.0636912289532732e-40
TMEM51	1p36.21	0.30391552540424427	5.6371112630842134e-42	1.112513171462019e-40
SKP1	5q31.1	-0.30382691428639735	5.96604445552805e-42	1.1761444408070473e-40
SLC7A5	16q24.2	0.30382056457797146	5.990334689033115e-42	1.1796451888174481e-40
BBOF1	14q24.3	-0.30377813069186094	6.155204131498505e-42	1.2107916798104578e-40
GASK1B	4q32.1	-0.30363600627495757	6.740951020492316e-42	1.3245712026991322e-40
CCL3	17q12	0.30351923340233283	7.26342338453207e-42	1.4256836899769577e-40
KNSTRN	15q15.1	0.30351041610172746	7.304470576150247e-42	1.432183818285789e-40
SP110	2q37.1	0.3034646783068909	7.521122242201296e-42	1.4730631827513125e-40
ZNF493	19p12	-0.30344856639330814	7.598952801687263e-42	1.486694362869649e-40
CYB5R4	6q14.2	0.30339126529790467	7.882294627258107e-42	1.5404597010717197e-40
BLM	15q26.1	0.303253077017443	8.609541837183627e-42	1.6807687188741832e-40
MTURN	7p14.3	-0.30324423860756183	8.658261944932363e-42	1.688454581010676e-40
VOPP1	7p11.2	0.30294553247135236	1.0476223837283018e-41	2.040772923987667e-40
TIFAB	5q31.1	0.3029380621666524	1.052624828650092e-41	2.0483080986813967e-40
EXO1	1q43	0.3027925163344469	1.154966082794017e-41	2.24503525544611e-40
SNX5	20p11.23	0.3027027242087065	1.2229746534271212e-41	2.3746748700631136e-40
ARRB1	11q13.4	-0.30267155336636714	1.247502226202912e-41	2.4196987326285913e-40
CPEB2	4p15.32	-0.30260026000748474	1.3054544220893013e-41	2.5293879779065025e-40
PNOC	8p21.1	0.3024205395039673	1.4636912684673816e-41	2.832940720898604e-40
OIP5	15q15.1	0.30236919157915426	1.5123047489965909e-41	2.923897126057863e-40
NUMA1	11q13.4	-0.3023652255306476	1.5161256714641285e-41	2.9281494519036613e-40
SLC41A2	12q23.3	0.3022584325846774	1.6226970439912871e-41	3.1306264124353274e-40
SPCS3	4q34.2	0.302217396334104	1.6655998657831561e-41	3.2099682365327894e-40
ELAPOR1	1p13.3	-0.30213048297815825	1.76022435176486e-41	3.3887133629178932e-40
SH3KBP1	Xp22.12	0.30207322835623135	1.8254582945127462e-41	3.5105565369873455e-40
ADAM7	8p21.2	0.30200301644335104	1.908743273540513e-41	3.66681766314836e-40
ZNF827	4q31.21-q31.22	-0.3019832849447467	1.9328210129552912e-41	3.70912665801771e-40
MEIS3	19q13.32	-0.3019480042543714	1.9766277178775333e-41	3.789165958538482e-40
HPX	11p15.4	-0.3019460207642412	1.9791196305912957e-41	3.78991964890961e-40
SSH3	11q13.2	-0.3017166139907366	2.2894298624944905e-41	4.379504709420075e-40
C19ORF18	19q13.43	-0.3016823475670626	2.339757571414666e-41	4.471041505249316e-40
RAI2	Xp22.13	-0.30166203106353084	2.370114376807761e-41	4.524262729005766e-40
ASCC3	6q16.3	0.30164771820417924	2.391735262066909e-41	4.560713343442897e-40
AURKB	17p13.1	0.3015615014301596	2.526182896949203e-41	4.81200535370345e-40
CAPN13	2p23.1	-0.30145808572050764	2.697391143625886e-41	5.132717520716149e-40
CDC45	22q11.21	0.3013562852468194	2.87717920149247e-41	5.4690633705843184e-40
PIR	Xp22.2	0.30133085104876306	2.9239269597034477e-41	5.552079183840679e-40
NDC80	18p11.32	0.3012156903895944	3.14521597486854e-41	5.965998957371438e-40
RGS11	16p13.3	-0.3010798264218387	3.4277724788832427e-41	6.4951432763560965e-40
IMPDH2	3p21.31	-0.30087724710055463	3.8965702310299485e-41	7.3757091438091e-40
PLCD4	2q35	-0.30085473361472237	3.952452484684543e-41	7.47365308569984e-40
PHKA2	Xp22.13	-0.3007911986084669	4.114488933150365e-41	7.77190807058884e-40
IFNAR2	21q22.11	0.30073585527723873	4.2610027330875594e-41	8.040249462287894e-40
TCEAL3	Xq22.2	-0.30071692454258214	4.3122999715949205e-41	8.128550405747503e-40
PURA	5q31.3	-0.30068518414974243	4.399688639996697e-41	8.284627472477619e-40
CENPI	Xq22.1	0.30067684897046426	4.4229276196455697e-41	8.319711141204135e-40
MCM5	22q12.3	0.30067373062613956	4.431653069554151e-41	8.327449649324543e-40
SIRPA	20p13	0.3006711144510347	4.4389865921123734e-41	8.332559239123205e-40
ARPC4	3p25.3	0.30056652146790047	4.742267853294243e-41	8.892614007766088e-40
NPDC1	9q34.3	-0.30055540267994996	4.775695011533876e-41	8.946006277829745e-40
ORAI3	16p11.2	-0.30053552911744286	4.836026550946621e-41	9.049633933367263e-40
TPM3	1q21.3	0.3004919109361798	4.971109654906619e-41	9.292784487402041e-40
MMP9	20q13.12	0.3004128769990243	5.225495298596089e-41	9.758220693076337e-40
PATL1	11q12.1	0.30031237327806326	5.567748860761682e-41	1.0386612492524222e-39
CENPE	4q24	0.3003033064997516	5.599698883465836e-41	1.043543472008525e-39
CA12	15q22.2	-0.3003005046787167	5.609608898569103e-41	1.0443125514470193e-39
CCDC106	19q13.42	-0.3002613847478568	5.749809993217976e-41	1.0693106988417117e-39
SALL2	14q11.2	-0.2999698210592541	6.910428968543802e-41	1.2838325752465431e-39
CARD9	9q34.3	0.29993859261099287	7.047777564573887e-41	1.30800377452287e-39
KIF4A	Xq13.1	0.29980155546436066	7.683278579533198e-41	1.424483003996001e-39
PIERCE1	9q34.3	-0.29978355322108324	7.770887443570061e-41	1.439248055958853e-39
GART	21q22.11	0.2997617875557225	7.878137807478925e-41	1.4576169316337545e-39
APH1B	15q22.2	-0.29969344799461883	8.224533127994659e-41	1.5201496338313976e-39
DCANP1	5q31.1	0.2996653031666573	8.371553985415763e-41	1.54574153239916e-39
EXOC6	10q23.33	-0.29963363185930275	8.54012109447328e-41	1.5752554312972267e-39
NRDE2	14q32.11	-0.2996143222295225	8.644545135257049e-41	1.5928897556374673e-39
SPATS2L	2q33.1	0.2995815939302129	8.824441281492153e-41	1.6243808426216645e-39
SFI1	22q12.2	-0.2995604930947359	8.942392685809022e-41	1.644416773119545e-39
CD33	19q13.41	0.29953969472379266	9.060186269112026e-41	1.664382946567904e-39
NPRL2	3p21.31	-0.29945623827283696	9.548559033022094e-41	1.752315843682042e-39
NCR3	6p21.33	0.2994028080786715	9.874867409116864e-41	1.8103589408510898e-39
ZNF83	19q13.41	-0.29937740488295916	1.0033872709568106e-40	1.837643746342605e-39
ACAA1	3p22.2	-0.2993533467470323	1.0186803716351613e-40	1.8637619200595486e-39
ZNF500	16p13.3	-0.29931603289888975	1.042859197081352e-40	1.9060679535318883e-39
PALM	19p13.3	-0.2993126823413705	1.045058011728773e-40	1.9081554677247905e-39
DEAF1	11p15.5	-0.2992156984555943	1.1107398539155018e-40	2.0260343719198112e-39
MYO5A	15q21.2	0.29919910933772176	1.1223785833540635e-40	2.0451980280734287e-39
FCAR	19q13.42	0.299188060881612	1.1301972004164896e-40	2.0573690569678396e-39
PIGV	1p36.11	-0.2991789672800512	1.1366730201744315e-40	2.0670736554189208e-39
DNASE1L2	16p13.3	-0.2991593373357808	1.1507780504228621e-40	2.0906187157480932e-39
ATXN2	12q24.12	-0.2990816743375984	1.2083083767421685e-40	2.1929279062522692e-39
FMNL2	2q23.3	0.2990627286237121	1.2227709914872831e-40	2.216947647015799e-39
CGN	1q21.3	-0.2990159011021625	1.2592600217169053e-40	2.2808141897857448e-39
FBXL2	3p22.3	-0.2989828215871862	1.2856864611746984e-40	2.3263453021936576e-39
PCGF2	17q12	-0.2988664256058074	1.3831296241349214e-40	2.5001556308937347e-39
PSMB2	1p34.3	0.2987041480458435	1.5313445094703517e-40	2.7653019152015613e-39
C19ORF12	19q12	0.2986143153457863	1.6200716114478398e-40	2.9226027132392698e-39
ORC6	16q11.2	0.2985758686521503	1.6595889128660585e-40	2.990903851151226e-39
ELK4	1q32.1	0.29845805566683725	1.7867456050825654e-40	3.21685464970897e-39
CCNE1	19q12	0.2983980481326594	1.85518705322545e-40	3.3367497815881654e-39
ARPC2	2q35	0.2983296128976068	1.9364250410220708e-40	3.479399342365826e-39
PARP14	3q21.1	0.2982465103964439	2.039839873935759e-40	3.6615734039296156e-39
BOP1	8q24.3	0.29819208152807714	2.110528045496021e-40	3.784698653978862e-39
CELF2	10p14	0.2980849764440722	2.256812526914926e-40	4.043007997125966e-39
LHFPL2	5q14.1	0.29798631885179927	2.4004540654842414e-40	4.296075273985573e-39
TBX3	12q24.21	-0.29784733565882415	2.6183455862583893e-40	4.6813945145201973e-39
SRSF5	14q24	-0.2978199925797556	2.6634717101196952e-40	4.7573661860871867e-39
C2ORF88	2q32.2	0.2977124373201568	2.848600783954355e-40	5.083007209154916e-39
SCNM1	1q21.3	0.29760821152589806	3.04018347318402e-40	5.4195096899069135e-39
SREK1	5q12.3	-0.29756424710812157	3.1247864878577475e-40	5.5648317946484426e-39
CD79B	17q23.3	0.29742142652880593	3.4160992760739076e-40	6.077627657866268e-39
CERS6	2q24.3	-0.29736507298871306	3.538331497331036e-40	6.288896671142111e-39
WDR35	2p24.1	-0.2973100680203101	3.6618274995134863e-40	6.501994197267899e-39
FEN1	11q12.2	0.2973066900693476	3.6695496775963547e-40	6.509305312184182e-39
SH3RF1	4q32.3-q33	-0.2972867137889398	3.7155484435450196e-40	6.584433149512852e-39
TRPM4	19q13.33	-0.2972598705631091	3.7782629184533584e-40	6.689007037395171e-39
TCL1A	14q32.13	0.2972032111704497	3.9141116325289505e-40	6.922725549481664e-39
ARMC8	3q22.3	0.2971893918956605	3.947974821728562e-40	6.975785648803755e-39
NAMPT	7q22.3	0.29704685398599806	4.314697631466691e-40	7.616305946141301e-39
EPS8L1	19q13.42	-0.29702110279592214	4.384471495537503e-40	7.731912721329711e-39
TCEAL4	Xq22.2	-0.2969843547923681	4.485987350986311e-40	7.903215569181543e-39
VSIG4	Xq12	0.29697314218571086	4.5174245250961725e-40	7.950843282084472e-39
LACTB	15q22.2	0.29685529985420017	4.861356835630002e-40	8.547846323058091e-39
RAI1	17p11.2	-0.2967127865725268	5.3122142245371815e-40	9.331514053180198e-39
CNPY3	6p21.1	0.2967030586115448	5.344462436335283e-40	9.379038160869051e-39
HSD11B1	1q32.2	0.2965758340853407	5.784557143449485e-40	1.0141508048195225e-38
BCAT1	12p12.1	0.29655632712158786	5.85514733124483e-40	1.0255310427509131e-38
DOCK10	2q36.2	0.29652908893687463	5.955148751143384e-40	1.0420356215905739e-38
CYTH1	17q25.3	0.296492990609868	6.090298296019261e-40	1.0646525327155452e-38
SASH3	Xq26.1	0.29648756043088903	6.1108904971119936e-40	1.0672191547083982e-38
LINC00239	14q32.31	0.29640767853527333	6.421934062535251e-40	1.1204568628141214e-38
RYR1	19q13.2	0.2962770445639247	6.96484019740976e-40	1.2140066050658828e-38
SCRN2	17q21.32	-0.2962122907777569	7.250618590873956e-40	1.262600487116701e-38
FAM219B	15q24.1-q24.2	-0.2961231201157586	7.663316217587353e-40	1.3331807731906783e-38
SERPINA11	14q32.13	-0.29608998446659335	7.822551191725224e-40	1.3595729491835813e-38
ELMOD3	2p11.2	-0.296011100500294	8.214984105753583e-40	1.4258862618576637e-38
CHAD	17q21.33	-0.2960101383836128	8.219889237976674e-40	1.4258862618576637e-38
HLA-DOA	6p21.32	0.2959919247952538	8.313297975058738e-40	1.4407057085759183e-38
ZBTB47	3p22.1	-0.29586518509741444	8.993145377966277e-40	1.557029906378859e-38
S100A4	1q21.3	0.29559391507179156	1.0639524061864762e-39	1.8403115470225467e-38
DIP2C	10p15.3	-0.29549427144730844	1.131672600346596e-39	1.9555735710104144e-38
RAB11FIP3	16p13.3	-0.2954652790104927	1.1521689158716098e-39	1.9890885547619055e-38
CASP2	7q34	0.295453322423091	1.1607287026201417e-39	2.0019521405840038e-38
TSC2	16p13.3	-0.2953887006391126	1.208097140809901e-39	2.0816620390024036e-38
CCZ1	7p22.1	0.29536712382521557	1.2243369940614021e-39	2.1076336929228598e-38
ZNF91	19p12	-0.2953527062506731	1.2353091226762414e-39	2.1244963940273874e-38
RBKS	2p23.2	-0.2953349442862599	1.248960813429815e-39	2.1459309580319313e-38
GRN	17q21.31	0.29526329573081855	1.3055678763807452e-39	2.241059383239876e-38
GOLGA1	9q33.3	-0.29524899484926126	1.3171680235011828e-39	2.2588243274818956e-38
NPNT	4q24	-0.29524159798613886	1.3232081044930567e-39	2.2670295968629617e-38
THSD4	15q23	-0.29518480234992606	1.3705120381217104e-39	2.3458489463888008e-38
TSPAN31	12q14.1	-0.29506970882596106	1.4715842690272e-39	2.5164648418648837e-38
PPP2R5C	14q32.31	0.2950063863048896	1.530315557709143e-39	2.614421791968941e-38
RCSD1	1q24.2	0.29499862123999654	1.5376760573896257e-39	2.6245136336807054e-38
KLRG1	12p13.31	0.2949092451635362	1.624970416842818e-39	2.7708891206182817e-38
EGFL6	Xp22.2	0.29480460024035265	1.7334526529898277e-39	2.953083774310406e-38
LMNB1	5q23.2	0.29478087636966055	1.7590300761278418e-39	2.993832715807405e-38
BMERB1	16p13.11	-0.2947593290910594	1.782585606613318e-39	3.031066938250782e-38
GTSF1	12q13.13	0.2946169300500471	1.9463327129070615e-39	3.306385336752184e-38
KANSL3	2q11.2	-0.2946091048320036	1.9557521498115313e-39	3.3192643159113374e-38
HLA-DPB1	6p21.32	0.29454635553997643	2.0329413615673013e-39	3.4470286485617206e-38
IFI27	14q32.12	0.2945222400289009	2.063404946591072e-39	3.4954002369175964e-38
GLRX3	10q26.3	0.29450954065697	2.0796291143786146e-39	3.5195822443719797e-38
TAPT1	4p15.32	-0.2944912075363674	2.103274509362972e-39	3.5562669559996773e-38
DENND1C	19p13.3	0.29448925260637926	2.1058116134742566e-39	3.557226016475035e-38
DUSP22	6p25.3	0.29425798266703235	2.4284434995656763e-39	4.098395580855793e-38
GSTO2	10q25.1	-0.293983604716802	2.8754230845356067e-39	4.848215691927544e-38
PTGER4	5p13.1	0.2939028176101391	3.021971520418336e-39	5.090556130197231e-38
COASY	17q21.2	-0.29368364538897923	3.457994035643073e-39	5.819613820656348e-38
PRKX	Xp22.33	0.2933949254968963	4.12908318300688e-39	6.942549731726094e-38
AP2B1	17q12	-0.29329393332619036	4.393159018342325e-39	7.379689818904717e-38
IRAK1	Xq28	0.2932509114341481	4.510687372776304e-39	7.570073659627741e-38
MARVELD2	5q13.2	-0.2931756979164129	4.723709697631042e-39	7.920218172685362e-38
LETM1	4p16.3	-0.293118670651853	4.8918592743260646e-39	8.194544969923941e-38
MKNK2	19p13.3	-0.29305884944375504	5.07463976186152e-39	8.492849380880013e-38
ABCA3	16p13.3	-0.293010392806818	5.2276574993216004e-39	8.740836955810135e-38
TLR7	Xp22.2	0.2928821706213583	5.655031787950226e-39	9.446675673154965e-38
IL1B	2q14.1	0.29282898575945	5.8423249343498226e-39	9.750527140895482e-38
TLCD3B	16p11.2	-0.29282437533211414	5.8588481348913764e-39	9.769074757143903e-38
RNF141	11p15.3	-0.2925422897033202	6.963275956741763e-39	1.1599892733103576e-37
BTN3A2	6p22.2	0.2922350904739706	8.402249839431424e-39	1.3984131576078586e-37
CD19	16p11.2	0.29221137530174246	8.524901536663209e-39	1.4175199995309782e-37
FAM214A	15q21.2-q21.3	-0.2922054425651969	8.555861966905875e-39	1.4213592952933421e-37
ANLN	7p14.2	0.2921233129813356	8.996115460773574e-39	1.493123648811114e-37
KIF5C	2q23.1-q23.2	-0.29209828895787665	9.134676181231577e-39	1.51423346126043e-37
ATP7B	13q14.3	-0.2920973218504446	9.140073500796703e-39	1.51423346126043e-37
MAP2K7	19p13.2	-0.2919786299840572	9.827112368562444e-39	1.626284828866436e-37
TCEA2	20q13.33	-0.29197740915052917	9.8344392132138e-39	1.626284828866436e-37
PUM3	9p24.2	0.2919681706303135	9.890060482048674e-39	1.6339863877844003e-37
GZMH	14q12	0.29193578750899785	1.0087504691209552e-38	1.6650837268177521e-37
METTL25B	1q23.1	-0.2919305237729854	1.0119966303459814e-38	1.6689164521267336e-37
ITPRIP	10q25.1	0.2918921569321503	1.0359731433641387e-38	1.7068980860282498e-37
KIF2C	1p34.1	0.29170765550685646	1.159391519045649e-38	1.90850428905436e-37
PWP1	12q23.3	0.29168228826324505	1.1774651275627695e-38	1.9364904620699898e-37
NFIL3	9q22.31	0.2916554314588237	1.196905098283831e-38	1.966670815724242e-37
SHROOM3	4q21.1	-0.29164677873484374	1.2032359202788653e-38	1.97527584076325e-37
TMEM71	8q24.22	0.2916125764938794	1.228587493039464e-38	2.015062029909777e-37
HSPA12A	10q25.3	-0.29159692454870484	1.2403654047235425e-38	2.032533437250248e-37
PPA1	10q22.1	0.29155184295506453	1.2749192556287552e-38	2.0872612799767962e-37
GAL	11q13.2	0.29147021567573417	1.3399352073055034e-38	2.191716483108948e-37
TRAK1	3p22.1	-0.2914647046852933	1.3444415387288294e-38	2.197097312793231e-37
FBXW4	10q24.32	-0.29136915196227253	1.4250121470832696e-38	2.3266608817386696e-37
KRT18P55	17q11.2	-0.2912385723390845	1.5429262933640063e-38	2.5169072272418453e-37
CCNQ	Xq28	0.2911621903135783	1.616340913415981e-38	2.634285578922905e-37
TXNRD1	12q23.3	0.2911270868573022	1.6512344228332753e-38	2.6887277914809097e-37
COTL1	16q24.1	0.2911045843407742	1.6739948899869336e-38	2.7233333084129775e-37
SPC25	2q31.1	0.29109850731445497	1.6801948445026063e-38	2.7309593611186376e-37
SLC25A23	19p13.3	-0.2910722983664635	1.7071963354170885e-38	2.772351746849081e-37
HPRT1	Xq26.2-q26.3	0.29103378384463796	1.7476595090130908e-38	2.8355108188462166e-37
ADIRF	10q23.2	-0.2909478966963019	1.8413555523346937e-38	2.9848472678689317e-37
CTPS1	1p34.2	0.29076332349808004	2.0599308913130094e-38	3.3361643081013744e-37
ARL6IP6	2q23.3	0.2907436599291828	2.0846847158976379e-38	3.373229085992791e-37
LRRK1	15q26.3	0.29069149661090615	2.1517923155035848e-38	3.4786988033450078e-37
ARL9	4q12	0.29060273522251345	2.2709508700341745e-38	3.668052845355736e-37
ARL3	10q24.32	-0.2905811010887318	2.3009735972217103e-38	3.7132244163207907e-37
SUMF1	3p26.1	-0.2905597111896557	2.3310449563031703e-38	3.758393734010951e-37
TBC1D31	8q24.13	0.29046249897110854	2.4727063963358556e-38	3.983241044159936e-37
ZNF177	19p13.2	-0.29046014291132216	2.4762438298736885e-38	3.985384231716495e-37
ERGIC1	5q35.1	-0.290431046475049	2.52034637584875e-38	4.052752881128827e-37
EZH2	7q36.1	0.29038306770421624	2.5947799173152106e-38	4.1687309383343485e-37
TMEM176B	7q36.1	0.2902557364091758	2.803075919819809e-38	4.499372885342766e-37
KCTD3	1q41	-0.29016744981886766	2.9571690371405857e-38	4.742500752458676e-37
ODAD4	17q21.2	-0.2900889326281682	3.101263749040434e-38	4.969176644203386e-37
KIF18A	11p14.1	0.2898545750885935	3.574153345912309e-38	5.721813929120965e-37
DDIAS	11q14.1	0.2897926949284134	3.710543405826708e-38	5.934897504200062e-37
TOX2	20q13.12	0.2897855101364371	3.726710653415051e-38	5.955481502599026e-37
PFKP	10p15.2	0.2897386004288416	3.834000519415788e-38	6.121519131707365e-37
DNAJC9	10q22.2	0.28968795910667927	3.953271079038431e-38	6.3063753661904576e-37
TMEM9B	11p15.4	-0.2895068483057486	4.410781308934615e-38	7.029999018247244e-37
OPN3	1q43	0.2891137061949382	5.592849929847381e-38	8.906144976471252e-37
MIRLET7BHG	22q13.31	-0.2890090869808456	5.957255405511139e-38	9.478072080415873e-37
ACAP1	17p13.1	0.28898665537305607	6.038407173666269e-38	9.598728586449426e-37
HNRNPDL	4q21.22	-0.2889126566479228	6.313981210747573e-38	1.0027957141924336e-36
GATC	12q24.31	0.28881569659021233	6.694053117655084e-38	1.0622250544693806e-36
PSMA5	1p13.3	0.28877233868591945	6.871282436299655e-38	1.089390853684804e-36
UBE2C	20q13.12	0.28875475352174473	6.944484820146753e-38	1.1000307621246498e-36
H2AZ1	4q23	0.2887362147774864	7.022495560200117e-38	1.1114130133750544e-36
RERG	12p12.3	-0.28862643919454467	7.502593139905142e-38	1.1863557523678377e-36
ZNF839	14q32.31	-0.2885577935981611	7.819234494501665e-38	1.2353432764804117e-36
SLC25A43	Xq24	0.2885458542887228	7.875646386695455e-38	1.2431680284173649e-36
HMGCL	1p36.11	-0.28838781816550485	8.661564062370164e-38	1.3660307758801782e-36
LINC00938	12q12	-0.28836577087227244	8.77722653258503e-38	1.383064194811697e-36
HASPIN	17p13.2	0.2881555257081608	9.960216247889369e-38	1.5681044900120855e-36
STAMBPL1	10q23.31	0.288005687968981	1.0898696419682104e-37	1.7143611493607964e-36
CHORDC1	11q14.3	0.2877821174827818	1.2464632746108633e-37	1.9589759628305457e-36
ARHGEF17	11q13.4	-0.28746628167552796	1.5064549550001364e-37	2.3655272675993448e-36
EFCAB12	3q21.3	-0.28743148062997126	1.5382096336149087e-37	2.4126066443418628e-36
GNB4	3q26.33	0.28743050551354676	1.5391089014740424e-37	2.4126066443418628e-36
GRB2	17q25.1	0.287376377415029	1.5898543028711916e-37	2.4899903730483937e-36
DHFR	5q14.1	0.2873391086889394	1.6257564881658659e-37	2.544013055745165e-36
IGFBP4	17q21.2	-0.28732931456621935	1.635324357570148e-37	2.5567694587880288e-36
IRF2BP1	19q13.32	-0.2872086581773551	1.7578836086522885e-37	2.746008841266698e-36
NOD2	16q12.1	0.28720176273268394	1.7651570677667535e-37	2.7549875825178943e-36
PRDM1	6q21	0.28707238927208234	1.907300353424667e-37	2.9734924658909193e-36
SGK1	6q23.2	0.28707138303968716	1.9084493121982364e-37	2.9734924658909193e-36
MAPRE2	18q12.1-q12.2	0.2870284222908212	1.9581502506832778e-37	3.048299760934365e-36
SRRM2	16p13.3	-0.28702604576389756	1.960936853155961e-37	3.0500084146675576e-36
VPREB3	22q11.23	0.2870227744403889	1.9647790948254994e-37	3.0533546380687494e-36
STK4	20q13.12	0.2869906377269572	2.0029241675419616e-37	3.109957404769797e-36
KIAA1522	1p35.1	-0.2869462826556426	2.0567829005640307e-37	3.190840688864714e-36
PITPNM2	12q24.31	0.2868799285171302	2.140051001135077e-37	3.317170899441822e-36
WDR1	4p16.1	0.28672698935095214	2.3449456334919284e-37	3.6316490780100554e-36
RIOK1	6p24.3	0.2864036186580516	2.844529359024562e-37	4.4015862181033024e-36
KCNK12	2p16.3	0.2863891231368104	2.8692458497379445e-37	4.436030955014367e-36
BTN3A1	6p22.2	0.2863830483869657	2.8796672964305984e-37	4.448334648327096e-36
MERTK	2q13	0.28630459826304205	3.0176772565691917e-37	4.65753982043816e-36
CKS2	9q22.2	0.28627029145074806	3.0800758661809e-37	4.74978736050339e-36
CTSV	9q22.33	0.28607952639561157	3.4511551215210343e-37	5.317487985019355e-36
ACOX2	3p14.3	-0.28598408629871813	3.6531416616576684e-37	5.623907257136759e-36
PLTP	20q13.12	0.2859749534099399	3.673075082348139e-37	5.6497776692540625e-36
RHBDD2	7q11.23	-0.2859523849775027	3.7227973787576218e-37	5.7213851119663947e-36
XIST	Xq13.2	-0.28589822484269733	3.844865665597922e-37	5.9039612405924555e-36
ITGA3	17q21.33	-0.2857883771110347	4.104784708707412e-37	6.297723217488399e-36
KDELR2	7p22.1	0.2856458546899139	4.46818432000627e-37	6.845691934202724e-36
ACADSB	10q26.13	-0.2856453499686982	4.469526409583016e-37	6.845691934202724e-36
RBL1	20q11.23	0.28562094463871146	4.534901873469439e-37	6.939937121280604e-36
IKZF3	17q12-q21.1	0.28555213525126427	4.724381913434566e-37	7.223783962133903e-36
TNFRSF10A	8p21.3	0.2855117680350706	4.839178730736601e-37	7.393053258852922e-36
CXCR5	11q23.3	0.2854172145351509	5.119029953027891e-37	7.813985028890757e-36
ABTB2	11p13	0.28536850067069114	5.269423400180591e-37	8.036760790579485e-36
SNX20	16q12.1	0.2852268200735567	5.732229376410212e-37	8.735240344237603e-36
AGR2	7p21.1	-0.28520763931794924	5.79791041261895e-37	8.827827016266282e-36
SLC22A18	11p15.4	-0.28520623059494843	5.802763688286675e-37	8.827827016266282e-36
RHBDL1	16p13.3	-0.28517060541414774	5.926848274816947e-37	9.00900893490273e-36
ENY2	8q23.1	0.2851294732660135	6.073394654295292e-37	9.224000056119797e-36
OVOL2	20p11.23	-0.2850453495001646	6.3844117085942236e-37	9.688210641495335e-36
SLC9A6	Xq26.3	0.28503039134049535	6.44134741146319e-37	9.766402313702962e-36
RFC3	13q13.2	0.28502242429031915	6.4718781592175194e-37	9.804461056975668e-36
GPRC5C	17q25.1	-0.28491037066072694	6.916820605141636e-37	1.0469638527815847e-35
UCK2	1q24.1	0.2849089739293757	6.922554215423702e-37	1.0469638527815847e-35
PSMG1	21q22.2	0.2848978299503538	6.9684698597830255e-37	1.0530261818239486e-35
NXT1	20p11.21	0.2848672761211693	7.095915574238573e-37	1.0713883230735797e-35
SHC2	19p13.3	-0.2848567006833372	7.140564785218786e-37	1.0772290634208926e-35
WNK4	17q21.2	-0.28476480132902665	7.540496397360335e-37	1.1366133885102917e-35
RAB40C	16p13.3	-0.28473426175042554	7.678263352424543e-37	1.1564143421024387e-35
ME1	6q14.2	0.28460472969672607	8.29092312740512e-37	1.2476457486223474e-35
AKR7A3	1p36.13	-0.28459815443762876	8.323285748291658e-37	1.251472889614078e-35
UBE2D3	4q24	0.28436462380509847	9.557765510419054e-37	1.4358912611243532e-35
HINT3	6q22.32	0.2842753413498221	1.007636061960672e-36	1.5125429764659864e-35
TNFRSF8	1p36.22	0.28418436480032133	1.0633538941534516e-36	1.5948542043706836e-35
SH2B3	12q24.12	0.28408040391510425	1.1307778522629231e-36	1.6945714901380802e-35
ADGRG6	6q24.2	0.2840666042421146	1.1400410843664537e-36	1.7070366419145456e-35
KIAA1328	18q12.2	-0.2839830472558229	1.1977614979761312e-36	1.79197822124714e-35
LINC00174	7q11.21	-0.2839310439349312	1.2351405342425219e-36	1.8463715039198227e-35
ANGEL2	1q32.3	-0.2838850541184233	1.269161060418201e-36	1.89565843085458e-35
TMEM145	19q13.2	-0.28371912275240835	1.399825847770085e-36	2.0890954676886113e-35
VAPA	18p11.22	-0.28360580362168825	1.4966523336363288e-36	2.2317545698435033e-35
CASP8	2q33.1	0.283532844111097	1.5624833192658303e-36	2.3279970114935942e-35
ATRIP	3p21.31	-0.28346536200932	1.6259283218572767e-36	2.420528741640454e-35
MAPRE1	20q11.21	0.2834281873003367	1.6619651471048417e-36	2.4721389313360157e-35
CSF1R	5q32	0.2833672728960297	1.7227373675721406e-36	2.5604272743718283e-35
FAM210A	18p11.21	0.2833610450569867	1.729073662713469e-36	2.567731266552617e-35
CTDSP1	2q35	-0.2833285327551201	1.7625298423384672e-36	2.6152640832332e-35
LSM10	1p34.3	0.28328978488982426	1.8032431269416722e-36	2.6734781926365123e-35
GMFG	19q13.2	0.28326501557899836	1.829756719166954e-36	2.7105616763508494e-35
PTN	7q33	-0.28317267165402527	1.9320604788791035e-36	2.859766239967119e-35
PRRT1	6p21.32	-0.28312730279430715	1.984383638933599e-36	2.934807514485089e-35
VNN2	6q23.2	0.28298859619680605	2.153238144135329e-36	3.181929165858901e-35
NEIL1	15q24.2	-0.28296735626075964	2.1803248470548703e-36	3.2193218387667084e-35
NUP153	6p22.3	0.28296130326987917	2.1881058246802565e-36	3.2281711586663453e-35
RUNX1	21q22.12	-0.28291277982277596	2.251486335098171e-36	3.3189665501390017e-35
DNAJB11	3q27.3	0.28289046657023675	2.281240210714798e-36	3.3600844800234765e-35
AP1G2	14q11.2	-0.28280645268049565	2.396814330042177e-36	3.527438726316352e-35
MASTL	10p12.1	0.2828025539668208	2.4023165503197482e-36	3.53265735062492e-35
RAMP2	17q21.2	-0.2827213670060871	2.519788188496316e-36	3.7011390594425076e-35
C1ORF54	1q21.2	0.28272055699076964	2.520988505434868e-36	3.7011390594425076e-35
CCDC170	6q25.1	-0.28271297792957717	2.532247043739332e-36	3.7146480191588025e-35
SLC26A3	7q22.3-q31.1	-0.28262877223398675	2.6607420176013118e-36	3.899973973526338e-35
DEPDC1B	5q12.1	0.2826152321695477	2.681999476425754e-36	3.9279437587426005e-35
SYTL4	Xq22.1	-0.282464143044008	2.9309548969805198e-36	4.2890748403301645e-35
MRPS12	19q13.2	0.28242124237136895	3.0057364397978187e-36	4.3949464477626724e-35
NPC1	18q11.2	0.2823059643618717	3.216198533360702e-36	4.6988764656494793e-35
ZAP70	2q11.2	0.28226259199566295	3.299116985591284e-36	4.816124052207551e-35
PPP1R26	9q34.3	-0.2822289347363994	3.3649220733118405e-36	4.908219935368757e-35
TKFC	11q12.2	-0.2821207714929579	3.5853499546279566e-36	5.225524574711189e-35
STMN1	1p36.11	0.28210819472390913	3.611893332229422e-36	5.259965305919266e-35
RABL2B	22q13.33	-0.2820596077729699	3.7162822514277305e-36	5.40762489091716e-35
BOD1	5q35.2	-0.2820397720902564	3.759755380123348e-36	5.466478474578698e-35
IRAG2	12p12.1	0.2820318912404555	3.7771673837518896e-36	5.487376397087016e-35
CIPC	14q24.3	-0.2819136072922508	4.048332427480686e-36	5.87659059288153e-35
DDX19B	16q22.1	0.2817717291604848	4.399191126859507e-36	6.380770551713171e-35
COQ2	4q21.23	0.2817224117102747	4.528092094117845e-36	6.562462843947035e-35
TNFRSF21	6p12.3	0.2816328615155137	4.771810193118783e-36	6.91013219465429e-35
HAMP	19q13.12	0.28159147994584743	4.888791147393373e-36	7.073861421444673e-35
CENPO	2p23.3	0.281491515697662	5.183258863175289e-36	7.493938234685299e-35
HIGD1B	17q21.31	-0.2814731707115445	5.239179958936264e-36	7.568728935877685e-35
GNA11	19p13.3	-0.2814273215904406	5.381575399941287e-36	7.768224506166248e-35
RHEB	7q36.1	0.2812427060522468	5.9948908585479396e-36	8.646624530643666e-35
KLF11	2p25.1	0.2812160759053281	6.088908390388704e-36	8.775220088877831e-35
PGK1	Xq21.1	0.2811639535500861	6.277183546604157e-36	9.03934453625023e-35
TCTA	3p21.31	-0.2811425569783276	6.356135025270943e-36	9.14574392719862e-35
GIMAP7	7q36.1	0.2811388009833346	6.370095699464511e-36	9.158534087653674e-35
DSEL	18q22.1	-0.2811096729620272	6.479400426274085e-36	9.308274693528832e-35
C9ORF152	9q31.3	-0.28105729912020555	6.680641787924559e-36	9.589747965527956e-35
DNAJC12	10q21.3	-0.2809823318601405	6.979540612609614e-36	1.0010845463264845e-34
GTDC1	2q22.3	0.2809513539899986	7.106894250513075e-36	1.0185420347282946e-34
RAB9A	Xp22.2	0.2809380845901737	7.162149673534585e-36	1.0256470959927638e-34
BIRC5	17q25.3	0.28084690946907087	7.553523199807154e-36	1.0808361485112328e-34
SECISBP2	9q22.2	-0.2807099894510491	8.18148963650909e-36	1.1697651611724557e-34
EVA1B	1p34.3	-0.28070765982229756	8.19261085744491e-36	1.1704285353144e-34
SYT17	16p12.3	-0.28068209971494695	8.315620330323981e-36	1.187063019169885e-34
PHC3	3q26.2	0.2806176287680735	8.634097361525203e-36	1.2315523708880105e-34
DOCK1	10q26.2	-0.28059353799253267	8.756185550194245e-36	1.2479810470829337e-34
ARHGEF37	5q32	-0.28051825923496726	9.148841419411226e-36	1.3029162330577911e-34
BANK1	4q24	0.2804001335431119	9.800512469685235e-36	1.3946229643623007e-34
SLC1A4	2p14	-0.2803910387953039	9.852556019942367e-36	1.4009248551820414e-34
SAT1	Xp22.11	0.28029231181238123	1.0435472578284787e-35	1.482641729493837e-34
TNFSF14	19p13.3	0.280244527627515	1.0729778127432712e-35	1.5232573382482698e-34
CYP21A2	6p21.33	-0.2801715714878653	1.1195090043419994e-35	1.5880670542347077e-34
KNL1	15q15.1	0.28013057611137065	1.146529286380193e-35	1.6251197687169172e-34
CD1B	1q23.1	0.280026063439058	1.2183793980658842e-35	1.7256074643351951e-34
IFI6	1p35.3	0.2799414986528755	1.279773876238219e-35	1.8111408038487272e-34
UCHL1	4p13	0.2798814547456182	1.325221393498029e-35	1.8739896573052002e-34
CETN3	5q14.3	-0.27987291216628635	1.3318162084189984e-35	1.8818417129601152e-34
CADPS2	7q31.32	-0.2798128805285329	1.3790883878306518e-35	1.947113221848781e-34
GSE1	16q24.1	-0.27980482985037797	1.3855533298413337e-35	1.954712658615219e-34
MSR1	8p22	0.2797860437638759	1.400756403821922e-35	1.9746181998607547e-34
AHSA2P	2p15	-0.279661181714769	1.506099169121796e-35	2.1214616845554906e-34
POP5	12q24.31	-0.279629683245373	1.5338931298737388e-35	2.1574384583392134e-34
CCDC66	3p14.3	-0.27962952978364836	1.534029782095221e-35	2.1574384583392134e-34
RBM15B	3p21.2	-0.2796167454336182	1.5454563411748418e-35	2.1718171680105284e-34
SWSAP1	19p13.2	-0.27956364906604736	1.5938247758393146e-35	2.2380472629942724e-34
GLCE	15q23	-0.27945789089756223	1.6946887293744365e-35	2.3778313189622046e-34
CD79A	19q13.2	0.279382430044089	1.770507381874622e-35	2.482284340209e-34
TRIM41	5q35.3	-0.2793736581233176	1.779536547981666e-35	2.4930078342477056e-34
HID1	17q25.1	-0.27937086926498433	1.782416759235101e-35	2.495107119245539e-34
ANKHD1	5q31.3	-0.27933233608700037	1.8226891501809776e-35	2.549505861655158e-34
COQ8B	19q13.2	-0.2793236018785376	1.8319424443740635e-35	2.560465685797743e-34
TTC39B	9p22.3	0.2792946772211083	1.8629203933734155e-35	2.601749146445254e-34
LRRC17	7q22.1	-0.27929172073641173	1.8661159003769786e-35	2.6041979079603925e-34
APEH	3p21.31	-0.2792727515924669	1.886748509739495e-35	2.6309578833108726e-34
PKP4	2q24.1	-0.2791509720706279	2.024708789237389e-35	2.8211567373494424e-34
LPIN1	2p25.1	0.27911840059576865	2.063275837749937e-35	2.872678109336034e-34
CBX2	17q25.3	0.27910859562453594	2.075027844115934e-35	2.886814546151428e-34
NKTR	3p22.1	-0.2790538025381315	2.1419354592914308e-35	2.9776035815153703e-34
PGAM1	10q24.1	0.27901570538835824	2.1897137955058844e-35	3.0416809014804046e-34
SENP5	3q29	0.27899832843833633	2.2118564915956636e-35	3.0700772117782086e-34
VAMP2	17p13.1	-0.2789177004282031	2.3175412547371788e-35	3.2142980013858655e-34
SCPEP1	17q22	0.2789008802642058	2.3402127667648534e-35	3.2432511237329027e-34
TMPO	12q23.1	0.2788142967952184	2.460447295948378e-35	3.4072666618278995e-34
USP6NL	10p14	0.27869546850911997	2.635501782323827e-35	3.646888213425568e-34
C14ORF132	14q32.2	-0.27863111970001997	2.735403341141414e-35	3.7822292139610762e-34
OXNAD1	3p25.1-p24.3	0.2786160051028521	2.759408770876021e-35	3.8125021870297775e-34
NOPCHAP1	12q23.3	0.2785965099184193	2.7906806802409137e-35	3.85216827236633e-34
GCLM	1p22.1	0.27859545386579854	2.792384687411411e-35	3.85216827236633e-34
DNAAF1	16q24.1	-0.27856783099210364	2.8373246747067714e-35	3.9111762576988455e-34
ADCY9	16p13.3	-0.2784878174590645	2.971592415508246e-35	4.093136219622267e-34
GREB1L	18q11.1-q11.2	-0.27839756557071965	3.1306237140358664e-35	4.3089026698216215e-34
RGS5	1q23.3	-0.27822264257903406	3.46329861039848e-35	4.7631566113157466e-34
TMEM26	10q21.2	-0.2779520514965381	4.0483077045108805e-35	5.563496235011984e-34
CXXC5	5q31.2	-0.2779156216761087	4.134218619832232e-35	5.677241052238056e-34
TRIP13	5p15.33	0.2778476981245159	4.299261778551345e-35	5.89939735540123e-34
FAF1	1p32.3	0.2778213740304859	4.3649694209089214e-35	5.985012741288785e-34
SH3BGRL3	1p36.11	0.2777545606634848	4.536253160606869e-35	6.2151486778633414e-34
IQCK	16p12.3	-0.27773730393892515	4.581566563530568e-35	6.272235379016689e-34
RNASE1	14q11.2	0.2777360541065971	4.584865821409918e-35	6.272235379016689e-34
LMNB2	19p13.3	0.27773396270998574	4.59039188390628e-35	6.275041380740319e-34
C3	19p13.3	0.2775889454936284	4.990139017800243e-35	6.816333614480846e-34
SAMD4A	14q22.2	0.27741339669177956	5.520532786719005e-35	7.535130843731805e-34
PTDSS1	8q22.1	0.277335271537947	5.774223623844925e-35	7.875447900256167e-34
TSPAN9	12p13.33-p13.32	-0.2773177610445271	5.83265334413138e-35	7.949136157609393e-34
MYG1	12q13.13	-0.27731222105984277	5.851261334274965e-35	7.96848244150357e-34
SLC25A19	17q25.1	0.277415952932141	5.975129723385897e-35	8.131039377912775e-34
LCN12	9q34.3	-0.277254312583967	6.0493301780399e-35	8.225813580952147e-34
CDS1	4q21.23	-0.2771448191995273	6.442205574921014e-35	8.753449832349411e-34
LILRA3	19q13.4 alternate reference locus	0.2770788066040446	6.691199013006292e-35	9.084937727584032e-34
MCM10	10p13	0.2770456655870868	6.819782689202102e-35	9.25256467329914e-34
PDZK1	1q21.1	-0.27693220070724484	7.278874293780012e-35	9.868011411192153e-34
IMPA2	18p11.21	0.2769271515139229	7.300001999440141e-35	9.889230015445617e-34
DOK3	5q35.3	0.2769139252621992	7.35563461227153e-35	9.957125174542675e-34
TMEM234	1p35.2	-0.27690181504164013	7.406941968272585e-35	1.0019068019705344e-33
PIK3CD	1p36.22	0.27688980855270023	7.458160553760473e-35	1.0080798149686124e-33
SHTN1	10q25.3	-0.2767730049889189	7.975149870740744e-35	1.0771522540451485e-33
ANXA2R	5p12	0.2766725556526534	8.448103555816951e-35	1.140178281098225e-33
CPD	17q11.2	-0.2765719508427326	8.949686842682436e-35	1.2069712098966349e-33
VEZF1	17q22	-0.27654267030954954	9.10114725728254e-35	1.2264814714328963e-33
PJA2	5q21.3	-0.2764834567520891	9.415262695714602e-35	1.2678658744162139e-33
RBM5	3p21.31	-0.27642832301648906	9.71740134923924e-35	1.307577001226246e-33
IL6	7p15.3	0.2763795059342584	9.992946814721183e-35	1.3436532656756152e-33
PLK4	4q28.1	0.2763462047988504	1.0185349662642522e-34	1.368504793214276e-33
AKIRIN1	1p34.3	0.2762092948618374	1.1015771146894383e-34	1.4789798912313664e-33
MED8	1p34.2	0.27619260226811343	1.1121509547508339e-34	1.492067008981468e-33
G6PC3	17q21.31	-0.2761223518031352	1.1577661929893575e-34	1.5521115005940474e-33
SNRNP70	19q13.33	-0.2760794270431096	1.1865473639106696e-34	1.5895157490726167e-33
THAP11	16q22.1	0.2760758859520753	1.1889531482167676e-34	1.5904858607242727e-33
CTSH	15q25.1	0.2760757684414892	1.1890330667724933e-34	1.5904858607242727e-33
RAB27A	15q21.3	0.27603596420557175	1.2164129306728698e-34	1.6259056034115975e-33
PGAM5	12q24.33	0.2759635471507343	1.2678407637885297e-34	1.6933926414566027e-33
SPHK2	19q13.33	-0.27586303413087976	1.3428162839768098e-34	1.7922081637881177e-33
ACAT2	6q25.3	0.27584040011367095	1.3602976399969056e-34	1.8141990238599793e-33
MTHFR	1p36.22	-0.2758302321493524	1.3682242169468711e-34	1.8234238309687526e-33
CDAN1	15q15.2	-0.2758161623975381	1.3792681579076192e-34	1.836786459844822e-33
IPCEF1	6q25.2	0.2756671919728113	1.501770061204241e-34	1.9984497984691365e-33
ERICH1	8p23.3	0.2756369229791134	1.5279508653356135e-34	2.031792100606076e-33
GAST	17q21.2	0.27561727495603905	1.5451871751679577e-34	2.0532001478427506e-33
TOGARAM1	14q21.2	-0.27561400967721655	1.548070299402616e-34	2.0554212842025093e-33
EAF2	3q13.33	0.27561280513696623	1.5491352130909376e-34	2.0554212842025093e-33
AKAP7	6q23.2	0.2754875973599345	1.6638895366040272e-34	2.206058535388805e-33
MTERF3	8q22.1	0.27547146648118426	1.6792743725450287e-34	2.2248229361275222e-33
B4GALT5	20q13.13	0.2754506582486523	1.69932897367888e-34	2.2497421265904116e-33
CARD17	11q22.3	0.27544152681821166	1.708204569982288e-34	2.259835760054224e-33
DNMT1	19p13.2	0.2754016496255926	1.7475069120705383e-34	2.3101376148001305e-33
MRTFB	16p13.12	-0.27538217552475597	1.7670252000442332e-34	2.3342312408484833e-33
CMBL	5p15.2	-0.275138006777989	2.0309132068590778e-34	2.6808648164810838e-33
USP35	11q14.1	-0.2750987115687522	2.076891831424834e-34	2.7395553463747007e-33
KIF23	15q23	0.27506236969128434	2.1203338684776023e-34	2.794816715107193e-33
SPSB3	16p13.3	-0.2750525238222318	2.1322578328948535e-34	2.8084837305919227e-33
CLEC7A	12p13.2	0.27505028389900205	2.134979800768765e-34	2.810019332527869e-33
PGM3	6q14.1	0.2749455409038272	2.26619085293344e-34	2.980544386181505e-33
MDH1	2p15	0.274917247125593	2.302987202939825e-34	3.0267352918986433e-33
POU2AF1	11q23.1	0.27484881059324695	2.394460058924816e-34	3.144666163204678e-33
TIGD6	5q32	-0.2748154418229705	2.4403600088074403e-34	3.202617808070113e-33
IQCH	15q23	-0.2745967036575161	2.763639279410122e-34	3.6242409664188806e-33
NTAN1	16p13.11	0.27459471512361183	2.7667651058313393e-34	3.625707132155466e-33
TTC12	11q23.2	-0.27456365674003985	2.8160444998830303e-34	3.687609251550962e-33
KBTBD8	3p14.1	0.2744930244003608	2.9313821878082775e-34	3.835862286046513e-33
RRAGD	6q15	0.2744514397799373	3.001467393777622e-34	3.924728327069971e-33
PHGR1	15q15.1	-0.2744467772328081	3.009428448404167e-34	3.932290804723766e-33
SLC3A2	11q12.3	0.2743742164817309	3.1360579048599057e-34	4.094789128413606e-33
TRAF1	9q33.2	0.27432489109587366	3.225143725176712e-34	4.20806686338447e-33
CR1	1q32.2	0.2743160002872143	3.2414664021877965e-34	4.226310490303771e-33
RACGAP1	12q13.12	0.27429901752139785	3.2728733905610456e-34	4.2641809297800404e-33
PHF12	17q11.2	-0.2741840874822673	3.493504439069946e-34	4.5483563922656876e-33
CDC20	1p34.2	0.274177183540165	3.507218289694902e-34	4.562921316665025e-33
CCR4	3p22.3	0.27404770612032636	3.774537883345802e-34	4.907170993337544e-33
FOXM1	12p13.33	0.2739672107689438	3.950824341725511e-34	5.132660860638797e-33
ZBTB16	11q23.2	-0.2739634201745504	3.959324357986129e-34	5.1400056978083043e-33
FANCB	Xp22.2	0.27391609905029424	4.06697730161396e-34	5.275968111533397e-33
AFTPH	2p14	-0.2738565007782653	4.206702634245918e-34	5.453312000661363e-33
CHST10	2q11.2	-0.2738370525059555	4.253321348957841e-34	5.509790309862317e-33
CCL3L3	17q12	0.2738255176349322	4.281213042281656e-34	5.5419458865607264e-33
SMC2	9q31.1	0.27375996215790627	4.4432109711742875e-34	5.747528919589204e-33
SPPL2A	15q21.2	0.2737471302226855	4.475625572243822e-34	5.785314716075801e-33
TBC1D9B	5q35.3	-0.2737139858666612	4.5604413433862915e-34	5.890733174454195e-33
CCDC74A	2q21.1	-0.27371019065460717	4.570254448382826e-34	5.8991890513864954e-33
FBP1	9q22.32	-0.27362785675279955	4.7883770179815334e-34	6.176322299336466e-33
WNT10A	2q35	0.2735888923283205	4.895174997363731e-34	6.309569600456406e-33
C5	9q33.2	-0.27347390328598586	5.22432954364229e-34	6.729025884386055e-33
BTBD7	14q32.12	-0.2734594020554806	5.2673690786581554e-34	6.77962586047106e-33
GSTO1	10q25.1	0.273438791797587	5.329146377758477e-34	6.854253938003033e-33
ENO4	10q25.3	-0.2733324796487763	5.659412818039815e-34	7.273855990616582e-33
LUC7L	16p13.3	-0.27332074005143747	5.697105825949307e-34	7.317093670340866e-33
VPS39	15q15.1	-0.273307366382765	5.740349138675776e-34	7.367393372154028e-33
IL1RN	2q14.1	0.2732472830215774	5.93868138815715e-34	7.616527592850981e-33
TRIM8	10q24.32	-0.27321818032020895	6.037178374642681e-34	7.737357493917497e-33
EYA3	1p35.3	0.27315276022148005	6.264548992214488e-34	8.023065652582215e-33
PEX13	2p15	0.27314248335036767	6.301031079933049e-34	8.064069400526647e-33
PRR12	19q13.33	-0.2731384283109582	6.315484102478688e-34	8.076842204147319e-33
CAMK1G	1q32.2	0.2731133471387102	6.405612763062878e-34	8.186309644401235e-33
MARCHF6	5p15.2	-0.2730210976710426	6.748229838183805e-34	8.618071741012953e-33
ZNF670	1q44	0.2729943610914851	6.850887286174229e-34	8.739439352601861e-33
RAB11A	15q22.31	-0.27299382952591966	6.8529439158734275e-34	8.739439352601861e-33
DUSP11	2p13.1	0.272964604755001	6.9669627190894265e-34	8.878575355068233e-33
MGAT2	14q21.3	0.2729324678475532	7.0945176686043166e-34	9.034753177690885e-33
BTN2A2	6p22.2	0.2728578250872524	7.399797267422351e-34	9.416880835455448e-33
PATL2	15q21.1	0.27284468011183827	7.454892988306103e-34	9.480313914283917e-33
ZUP1	6q22.1	0.27276525729326245	7.796554178512508e-34	9.907823740716318e-33
ATG14	14q22.3	-0.27274110975485966	7.903480381954264e-34	1.00366419646505e-32
SLC2A8	9q33.3	-0.2726167857721659	8.477461686122659e-34	1.0757976326634081e-32
SYNC	1p35.1	-0.2726094791890117	8.512453501799411e-34	1.0794795318503777e-32
TMEM59	1p32.3	-0.2725990733273347	8.56253561061497e-34	1.085068547764808e-32
TMEM175	4p16.3	-0.2724545476378934	9.289122297003132e-34	1.1763181657733699e-32
CEP290	12q21.32	-0.2724402433294845	9.364281346421487e-34	1.1850048532142902e-32
SPTAN1	9q34.11	-0.2724136784298451	9.505465997397481e-34	1.2020287463655721e-32
NUDCD3	7p13	-0.2723459996011473	9.874779091792794e-34	1.2478569687865238e-32
JAKMIP3	10q26.3	-0.2723393974098654	9.91155982059105e-34	1.2516290016799522e-32
ZNF516	18q23	-0.2722679110662487	1.0318621418664746e-33	1.3021220515600838e-32
RAB2A	8q12.1-q12.2	0.2721943398039097	1.0754882196973937e-33	1.3562266949228726e-32
FBXL16	16p13.3	-0.2720430353780321	1.171044647699295e-33	1.4756960396478624e-32
NLRP3	1q44	0.27199485423499575	1.2032073458257096e-33	1.5151686367448164e-32
ACAD10	12q24.12	-0.27191372998181207	1.2593533969851585e-33	1.5847668043733792e-32
NPC2	14q24.3	0.2718023499467123	1.3406978919852285e-33	1.6859556081803102e-32
FTL	19q13.33	0.27176320636339296	1.370506952446294e-33	1.722241791738008e-32
KTI12	1p32.3	0.27174569545403904	1.384054123589729e-33	1.7380562839904955e-32
NFIC	19p13.3	-0.27173020316437413	1.3961503639077937e-33	1.752028024422998e-32
CHN1	2q31.1	0.2717123809268753	1.4101956345785594e-33	1.768424497862474e-32
TMEM205	19p13.2	-0.27152646232421457	1.565340646495496e-33	1.961618417377909e-32
ST8SIA4	5q21.1	0.27145437159500724	1.629956468623108e-33	2.0411757219414761e-32
TBC1D13	9q34.11	-0.2714224364707394	1.6594198558346327e-33	2.0766322769689397e-32
GIMAP6	7q36.1	0.27136616445274286	1.7126284176813757e-33	2.1417343467098534e-32
COMMD8	4p12	0.2713391027077973	1.7388164783802894e-33	2.1729790980339975e-32
SLF2	10q24.31	-0.271231519231445	1.846915897526624e-33	2.306473532333041e-32
ABRACL	6q24.1	0.271214905707057	1.8641933643843746e-33	2.3264411730513502e-32
CDK20	9q22.1	-0.271037236236064	2.0592975938306848e-33	2.56814889153277e-32
CDCA3	12p13.31	0.2710063159225084	2.095264792375178e-33	2.611200249876533e-32
QARS1	3p21.31	-0.27098366757390163	2.122004782319724e-33	2.642700852353764e-32
KLF6	10p15.2	0.27095906952117244	2.1514304830179392e-33	2.677500459154924e-32
TAOK2	16p11.2	-0.27094137772727156	2.172844525219343e-33	2.702288322066866e-32
CLPX	15q22.31	0.2709123246285586	2.208470066528624e-33	2.744704229963791e-32
RBM6	3p21.31	-0.2709053976149757	2.217049347345372e-33	2.7534716034637365e-32
PI4K2B	4p15.2	0.270841464389681	2.2978101551922425e-33	2.851811393983609e-32
PRELID3B	20q13.32	0.27079678647475414	2.3559739840207376e-33	2.92199026122572e-32
ALDH6A1	14q24.3	-0.2707821947906936	2.3752848520075413e-33	2.9427228469401776e-32
HMBS	11q23.3	0.2707816945409279	2.3759496682017824e-33	2.9427228469401776e-32
WTAP	6q25.3	0.270751823044104	2.415984506827205e-33	2.990256903652205e-32
CFAP43	10q25.1	-0.2707442001884086	2.4263076982600258e-33	3.000977014738325e-32
TTK	6q14.1	0.27059467791412745	2.6378829059682664e-33	3.2604304939065674e-32
BCL2L11	2q13	0.2705290953292827	2.7363660520975975e-33	3.3798425560039954e-32
CAMSAP3	19p13.2	-0.27048273269642714	2.808180405804864e-33	3.4661737367070563e-32
ERCC6L	Xq13.1	0.27046302562200264	2.8392697042315744e-33	3.50215384692717e-32
RMND5B	5q35.3	-0.2703780448597673	2.9772922532619194e-33	3.6698937549081053e-32
SPOP	17q21.33	-0.2703275386108731	3.062456107764852e-33	3.7722941605741953e-32
CHRNA5	15q25.1	0.27026083464584094	3.178647868440736e-33	3.9127486849558834e-32
NFIA	1p31.3	-0.2702524370250492	3.193582357216074e-33	3.92845437374713e-32
SLC22A17	14q11.2	-0.27020583103999846	3.277741878958813e-33	4.029235047667682e-32
TCAIM	3p21.31	0.27019493206076084	3.297738287616815e-33	4.0510583671962205e-32
HJURP	2q37.1	0.27009054454786996	3.495497440444998e-33	4.2910736083994405e-32
N4BP2L2	13q13.1	-0.27005917095654003	3.557202079931727e-33	4.3638556494162445e-32
SIX5	19q13.32	-0.27004751769951935	3.580395649415067e-33	4.389326859276122e-32
OAS1	12q24.13	0.27000753381308434	3.6611226652702126e-33	4.485247835105122e-32
MOCS1	6p21.2	-0.26994468574004626	3.7916780358862825e-33	4.6420421675955585e-32
PANK2	20p13	0.2699281854144731	3.8267134670060916e-33	4.6817609611921405e-32
AMT	3p21.31	-0.2699101293065606	3.8654205339574464e-33	4.7259149629115486e-32
SYNCRIP	6q14.3	0.26987924082386444	3.932539426513215e-33	4.80472239269118e-32
JAML	11q23.3	0.2698074845074978	4.092959173105937e-33	4.997339874776674e-32
CAMK1D	10p13	0.2697951336021088	4.1212188594879156e-33	5.028443930042756e-32
KIF20A	5q31.2	0.26969511391932033	4.357319367615002e-33	5.312928638784046e-32
CES4A	16q22.1	-0.2695680809624253	4.676625085000126e-33	5.698414020575727e-32
NEIL3	4q34.3	0.26955552857772824	4.709409842762237e-33	5.734492443735702e-32
ANXA1	9q21.13	0.26944320061985155	5.01313218201044e-33	6.100211653823755e-32
ITGA10	1q21.1	-0.2694131471950741	5.0976381494664495e-33	6.198865299869706e-32
GALM	2p22.1	0.26940113869749877	5.131798263370372e-33	6.236205453562731e-32
COG7	16p12.2	-0.2693646364756675	5.237035679185517e-33	6.359811048737865e-32
TP53INP1	8q22.1	-0.269355913047778	5.262501089592648e-33	6.386441174453228e-32
HEYL	1p34.2	-0.26933800996846724	5.3151492315795905e-33	6.44600166715005e-32
BCL2	18q21.33	-0.26914822992374976	5.906411001455425e-33	7.158253011025642e-32
GGH	8q12.3	0.2690218129031189	6.336028719186585e-33	7.673776432667428e-32
MFSD14B	9q22.32	0.2690130675528835	6.36687065701558e-33	7.705961817988428e-32
KLHDC9	1q23.3	-0.2689618993322222	6.550332956075532e-33	7.922700101862823e-32
EDNRA	4q31.22-q31.23	-0.2688567337634465	6.944033384884353e-33	8.393263377793953e-32
DCUN1D5	11q22.3	0.26884239374039237	6.999505337146502e-33	8.454653336333881e-32
DPM1	20q13.13	0.2687000542383659	7.57453228880556e-33	9.143108560912487e-32
TFF1	21q22.3	-0.2686778708526678	7.668276394405129e-33	9.250082507025238e-32
CLK4	5q35.3	-0.26865379413505	7.771324697158123e-33	9.368129598216381e-32
ADGRL1	19p13.12	-0.26850654539986807	8.432130932618683e-33	1.0157933314291405e-31
H1-0	22q13.1	-0.2684492342362973	8.704141744970928e-33	1.0478626108712334e-31
NCAPG	4p15.31	0.2684223242562183	8.834848864297025e-33	1.062889412334948e-31
SMIM1	1p36.32	-0.2683456587266527	9.218003817318434e-33	1.108247090100774e-31
MYL5	4p16.3	-0.2683295123153359	9.300777736914967e-33	1.1174547197153058e-31
ALCAM	3q13.11	-0.2682901186470416	9.505835641345403e-33	1.1413323139056867e-31
DNAAF11	8q24.22	-0.26827390406442975	9.591535835714958e-33	1.150856838015553e-31
RNU6ATAC	9q34.2	0.2681758911722883	1.0126139990272392e-32	1.2141954577977346e-31
LAPTM4B	8q22.1	0.26806813314575	1.0748069081908134e-32	1.2879139447982554e-31
DPCD	10q24.32	-0.2680411469162992	1.0909665767784193e-32	1.3064107721130434e-31
CDCA8	1p34.3	0.2680302312069598	1.0975713050785341e-32	1.3134488155803957e-31
HELZ2	20q13.33	0.2679709258766191	1.1341544468923498e-32	1.3563285431776194e-31
BORCS6	17p13.1	-0.26795499174064047	1.1441881339150597e-32	1.3674221920740005e-31
PPP1R14C	6q25.1	0.2678444911642772	1.216235569748001e-32	1.4525649417003572e-31
LYRM9	17q11.2	-0.2678330064703513	1.2239771894033802e-32	1.460844685145158e-31
ZBTB48	1p36.31	-0.2677726313893427	1.265486254786536e-32	1.5093890877764376e-31
FYCO1	3p21.31	-0.26774788352816054	1.2829018165458704e-32	1.5291512213323647e-31
INAVA	1q32.1	0.2677368742131822	1.290725523365185e-32	1.5374618404306403e-31
INTU	4q28.1	-0.2676570775427066	1.348865538242725e-32	1.605656815397965e-31
PPM1K	4q22.1	0.2674978105449214	1.4727888389743092e-32	1.7520171840710193e-31
ATG16L1	2q37.1	-0.2674647037093507	1.499933521791089e-32	1.7831336100397289e-31
EEF1A2	20q13.33	-0.2674573375547313	1.506040309095004e-32	1.7892155198445777e-31
DNAJC27	2p23.3	-0.26733652685999537	1.6097901286883327e-32	1.911215657058114e-31
DESI1	22q13.2	0.2672526614625338	1.685952064577975e-32	2.000323415384302e-31
MS4A4A	11q12.2	0.2669672523205225	1.9729386673931073e-32	2.3392860443719457e-31
ACTB	7p22.1	0.26690933862907773	2.0368361377879555e-32	2.4134637123474344e-31
PARP15	3q21.1	0.26689033622325287	2.0582460641725256e-32	2.4372332738903256e-31
RRP1B	21q22.3	0.2667707946349316	2.198148054911798e-32	2.6011898804454293e-31
TYMP	22q13.33	0.2667414085691989	2.2339596565096882e-32	2.6418365080060216e-31
OSCAR	19q13.42	0.26672305541488694	2.2566189578926772e-32	2.666886462148296e-31
RFC2	7q11.23	0.26667395238390273	2.3183703341850692e-32	2.738072694225898e-31
ABI1	10p12.1	0.2665622217362705	2.46519989810182e-32	2.9095803764655334e-31
SOCS3	17q25.3	0.2665533950870229	2.477185097193905e-32	2.9218163608835756e-31
AGTPBP1	9q21.33	0.266552146646352	2.4788849434518096e-32	2.921912813893785e-31
CEP152	15q21.1	0.26646036365218184	2.607077070837515e-32	3.071010942282051e-31
KCNJ11	11p15.1	-0.2664562328074131	2.6129987452656993e-32	3.0759798788792693e-31
IQCN	19p13.11	-0.26645256666335954	2.618265436086258e-32	3.0801718074818012e-31
RBM28	7q32.1	0.26644677873417777	2.6266016788346236e-32	3.0879669997653404e-31
SYNE4	19q13.12	-0.2663521421152591	2.7667010335417187e-32	3.2505587029080258e-31
MBD6	12q13.3	-0.26634501595781584	2.777545865214668e-32	3.2611783637221378e-31
CAMLG	5q31.1	-0.2663401078918297	2.785039647221307e-32	3.267852238435501e-31
FBXW9	19p13.13	-0.2663083808463194	2.8339677619334864e-32	3.3231032366879805e-31
ARPC3	12q24.11	0.2663060301545512	2.8376266521952543e-32	3.325234398789221e-31
STK38	6p21.31	0.2662766939148941	2.8836851595760495e-32	3.3770159929717448e-31
HPS1	10q24.2	0.2662582562072707	2.913011551149881e-32	3.4091485800819535e-31
BCKDHA	19q13.2	-0.2662482909898912	2.928984880533488e-32	3.4256223427897492e-31
PDK3	Xp22.11	-0.26618146321453673	3.038372346685628e-32	3.551257465142335e-31
CASP3	4q35.1	0.26616759578946947	3.061574164346361e-32	3.5760612069706717e-31
VPS53	17p13.3	-0.26602822732866666	3.3047392060381043e-32	3.8575940906681377e-31
RAP1GAP	1p36.12	-0.26601967216182515	3.320275129447496e-32	3.8732253415738298e-31
ZDHHC18	1p36.11	0.26601719261206214	3.324791446370106e-32	3.8759899250194564e-31
ZG16B	16p13.3	-0.26574260125824445	3.864567874794865e-32	4.50234623761585e-31
BORA	13q21.33	0.26569159029847983	3.974020299876278e-32	4.626876761777294e-31
COQ7	16p12.3	-0.2656066223196365	4.163201970006491e-32	4.844014250926367e-31
LHX2	9q33.3	0.26557016079134577	4.247098678840988e-32	4.938448676272412e-31
GPR55	2q37.1	0.26545885800255176	4.513718258047926e-32	5.245091654043079e-31
GPC1	2q37.3	-0.2654340309250035	4.5754190136840385e-32	5.313370839170827e-31
SPRED2	2p14	-0.26531598180198646	4.880439490507947e-32	5.663944493547076e-31
DHX30	3p21.31	-0.2652914219368364	4.946389692008734e-32	5.736795443692596e-31
CREB3L4	1q21.3	-0.2652433431247524	5.078065253248581e-32	5.883384826004018e-31
KIFC1	6p21.32	0.2652428987571341	5.079298340757705e-32	5.883384826004018e-31
RGL4	22q11.23	0.26522565548519	5.127377272839e-32	5.935267871341453e-31
CLCNKA	1p36.13	-0.2651489985006036	5.346641743939757e-32	6.18511573427701e-31
C20ORF96	20p13	-0.26495390770132093	5.947531172397731e-32	6.875833413006288e-31
TMEM62	15q15.2	-0.2649500625105266	5.960024228234555e-32	6.885868043087625e-31
ZNF30	19q13.13	-0.26488884585927513	6.162460613631824e-32	7.115199089575671e-31
RASGRP3	2p22.3	0.26488582419216733	6.172627703645728e-32	7.122384094085275e-31
DHCR24	1p32.3	-0.26482119018011885	6.394133112775014e-32	7.373260265037752e-31
CEP44	4q34.1	-0.26477756055495677	6.548095285276017e-32	7.545979876293191e-31
GK	Xp21.2	0.2647718154181929	6.56864111920405e-32	7.564829166491501e-31
JPT1	17q25.1	0.2646289986195767	7.100454565593842e-32	8.172084674664984e-31
CCT6A	7p11.2	0.2645804735329706	7.290701577109511e-32	8.385699941365833e-31
CROCC	1p36.13	-0.26452999289831414	7.493983302849558e-32	8.614026128762402e-31
HEATR1	1q43	0.2645196079047576	7.536495147781442e-32	8.657381003730107e-31
KLRC1	12p13	0.26438713048769513	8.100261416275573e-32	9.299079507635365e-31
KIAA0040	1q25.1	-0.26430914443175724	8.451496923155702e-32	9.696132874100743e-31
WWTR1	3q25.1	0.2643063385412952	8.464411884347312e-32	9.704784114764685e-31
QDPR	4p15.32	-0.26430205074924856	8.484185578187064e-32	9.721283196123223e-31
IL18R1	2q12.1	0.26424080801725947	8.77166726049473e-32	1.004430991693176e-30
XIRP1	3p22.2	0.2642044008928634	8.947125824649679e-32	1.0238732455102909e-30
PPP1R3C	10q23.32	-0.2641086295066568	9.42548416793747e-32	1.0779315586106068e-30
CCT7	2p13.2	0.26410094966292985	9.464924578373569e-32	1.0817570128877842e-30
PCLAF	15q22.31	0.26397804379717044	1.0118858885993486e-31	1.1557644134299202e-30
ZNF573	19q13.12	-0.26395675566300913	1.0236593801915893e-31	1.1684728879582629e-30
JOSD1	22q13.1	0.2639325128234804	1.0372325619477833e-31	1.1827651033630037e-30
ATF3	1q32.3	0.26393205559182725	1.0374902667665288e-31	1.1827651033630037e-30
BMP6	6p24.3	0.26388829576867334	1.0624504057983575e-31	1.2104561153253463e-30
PARVG	22q13.31	0.2638313472776699	1.0958272844447041e-31	1.2476954036886802e-30
HLA-H	6p22.1	0.263817793749256	1.1039228782388706e-31	1.2561209410987729e-30
ZNF124	1q44	0.26380835878277326	1.109593433698068e-31	1.2617782258009892e-30
CRELD1	3p25.3	-0.2637461030488996	1.1477413182946662e-31	1.3043368612816289e-30
NUDT16L1	16p13.3	-0.26374460165684194	1.1486772023367883e-31	1.304579428918096e-30
GATAD1	7q21.2	-0.2637123835985679	1.1689435772122444e-31	1.3267619809741488e-30
GMPS	3q25.31	0.2636621976436269	1.2012212554955762e-31	1.362541044707231e-30
DIS3L	15q22.31	-0.263641362290715	1.2148800823571112e-31	1.377169147972675e-30
NLRC4	2p22.3	0.26362250700784484	1.2273736064990375e-31	1.3904587569736274e-30
HMGA1	6p21.31	0.2635629766362367	1.2676609907004022e-31	1.435198882135916e-30
GALNT12	9q22.33	0.2634999543463743	1.311741653796018e-31	1.4841748611684519e-30
WDR90	16p13.3	-0.26346532335501444	1.3366080743175053e-31	1.5113630936772393e-30
EHD2	19q13.33	-0.2634424539246562	1.353285031500027e-31	1.5292628972983407e-30
LONRF2	2q11.2	-0.26342998870465667	1.3624617314442186e-31	1.5386700404264976e-30
ISG15	1p36.33	0.26342621274508937	1.3652536967771895e-31	1.5408594535251554e-30
SEC16A	9q34.3	-0.26342035339220715	1.3695973759221495e-31	1.5447963406872064e-30
IGSF9B	11q25	-0.26335629891922696	1.4179859783866678e-31	1.598376454288792e-30
EFHD2	1p36.21	0.2633478988738962	1.4244561249489477e-31	1.6046680414428008e-30
PLEKHG1	6q25.1	0.2632397628829731	1.5104103020261477e-31	1.7004357377798114e-30
PTPA	9q34.11	-0.263179940412943	1.5601518960069842e-31	1.755340993027671e-30
CFAP20	16q21	0.26317467395816946	1.5646079377659826e-31	1.7592584147059848e-30
SLMAP	3p14.3	-0.2631481854253175	1.5872125341501805e-31	1.7835646510070916e-30
SDC4	20q13.12	-0.2631369558237805	1.5968930834461086e-31	1.7933268221933973e-30
PTPN22	1p13.2	0.2630275670622952	1.6943106383983267e-31	1.9015451527779356e-30
TICRR	15q26.1	0.2629807850881086	1.7377517530875232e-31	1.9490882706369252e-30
IKBKB	8p11.21	-0.26294945034547973	1.7674648476823832e-31	1.981184371163779e-30
LGI2	4p15.2	0.2629390315164035	1.7774556983843261e-31	1.9911473325945507e-30
LCK	1p35.2	0.2629226567370828	1.7932711777119388e-31	2.0076187803547548e-30
FZD9	7q11.23	0.2628171170162068	1.898609062303388e-31	2.124230634886901e-30
KIF14	1q32.1	0.26275039762964836	1.9683441686462063e-31	2.200889102007009e-30
RBM18	9q33.2	0.262619231470707	2.1129307728351786e-31	2.3610955381100037e-30
ELP6	3p21.31	-0.2626125023387245	2.1206260972417944e-31	2.3682291938152335e-30
PLCL2	3p24.3	0.2625274251262007	2.2203504430345593e-31	2.4780647898836884e-30
EOMES	3p24.1	0.2625213660401302	2.22762758522179e-31	2.4846509533004994e-30
RASEF	9q21.32	-0.2625151864044461	2.235073881720099e-31	2.4914175405000954e-30
MRPL11	11q13.2	0.2625075898290026	2.244261393783048e-31	2.5001154996258037e-30
GPSM2	1p13.3	0.262460613821001	2.301913463883147e-31	2.5627591449322977e-30
ASPHD2	22q12.1	0.26245009665649327	2.3150207635787007e-31	2.575763706019974e-30
RASSF2	20p13	0.26242373446085904	2.348201639063436e-31	2.6110729801851925e-30
SH3GLB1	1p22.3	0.2623891676116374	2.3924251578216263e-31	2.6586100615349497e-30
UBXN6	19p13	-0.2623141275579846	2.491292274622544e-31	2.7667746552972878e-30
PLEKHH1	14q24.1	-0.2621972563862669	2.6534026324913474e-31	2.9449996765537032e-30
SPRYD3	12q13.13	-0.2621023196454296	2.7927563773671484e-31	3.0977637999076148e-30
CDH3	16q22.1	0.26203636359343807	2.8938206540551437e-31	3.2078952345566474e-30
RMI2	16p13.13	0.262032560573504	2.899757389016251e-31	3.212504228886838e-30
KLHL26	19p13.11	-0.2619096284772137	3.098307968806123e-31	3.430364518743162e-30
IL6R	1q21.3	0.26187578363726727	3.155300416067563e-31	3.4913244432198556e-30
AGR3	7p21.1	-0.26180959953585253	3.2697720819667777e-31	3.61577123430227e-30
STARD10	11q13.4	-0.2617918575118259	3.301152576231221e-31	3.6482382632547975e-30
WDR12	2q33.2	0.2617861422670222	3.3113246636513203e-31	3.657241637689024e-30
WHRN	9q32	-0.26169579029671164	3.4763280411575207e-31	3.837135193595508e-30
BCL11A	2p16.1	0.2616551084500393	3.5532607996543653e-31	3.919656904102537e-30
PCGF6	10q24.33	0.261551683262997	3.756534985515359e-31	4.141361951674991e-30
SYT7	11q12.2	-0.26141611748278537	4.040541113803669e-31	4.451744443750254e-30
UBE2T	1q32.1	0.261305916033529	4.287023226392869e-31	4.720430818426977e-30
ITGAX	16p11.2	0.26129541361367964	4.3112778386654475e-31	4.744244680720332e-30
FOLR2	11q13.4	0.26116382129296983	4.62696870060259e-31	5.088538416289986e-30
PDS5B	13q13.1	-0.26111773133605	4.742875571430648e-31	5.212833053493283e-30
EGLN2	19q13.2	-0.2610886145169226	4.817578132065886e-31	5.2917169044310076e-30
CYP2R1	11p15.2	-0.2610864974452344	4.82305501653501e-31	5.2945123093367305e-30
SERP2	13q14.11	-0.26107665315892314	4.848603517918348e-31	5.3193245641901296e-30
TTC14	3q26.33	-0.26105757492016834	4.898499326686331e-31	5.3708015082757595e-30
CDCA2	8p21.2	0.2608950280853636	5.344798812953598e-31	5.856576272106558e-30
APPL2	12q23.3	-0.2608529310995286	5.466813884557082e-31	5.986641911906112e-30
CUL2	10p11.21	0.26083254132074823	5.526901403936988e-31	6.04877488195722e-30
CAMK2B	7p13	-0.260793873083322	5.642659376250347e-31	6.1717227750653405e-30
PRC1	15q26.1	0.2606851005783216	5.981338834888146e-31	6.538197135618047e-30
TTC9C	11q12.3	0.2606242340549433	6.179575315196722e-31	6.750802845845276e-30
MAP3K1	5q11.2	-0.26041402742044945	6.915652535482788e-31	7.550353898775585e-30
SPR	2p13.2	-0.2603986734919844	6.972705375587648e-31	7.608043122197084e-30
ZHX1	8q24.13	0.26033190269452083	7.226294135536753e-31	7.879977022918038e-30
BCL2L12	19q13.33	0.2602816407537995	7.423199355976761e-31	8.089808930007748e-30
ALOX5AP	13q12.3	0.26022894249572126	7.6353652266134185e-31	8.316008761289815e-30
HIF1A	14q23.2	0.26022699884365535	7.6433044298330375e-31	8.319637817596442e-30
CCND1	11q13.3	-0.26014431567091	7.988730424119732e-31	8.690391204744225e-30
PRRT2	16p11.2	-0.26012844108294164	8.056800155230155e-31	8.759162986342332e-30
CAPN11	6p21.1	-0.25984414458845756	9.378011274014253e-31	1.0189418025640757e-29
PLEKHO2	15q22.31	0.2598177372929811	9.511134121838029e-31	1.0327844857014499e-29
RILP	17p13.3	0.25973159617015573	9.958548796021295e-31	1.0798663640184841e-29
PARP12	7q34	0.2597312125596905	9.96058722934986e-31	1.0798663640184841e-29
LY6E	8q24.3	0.25973082233831984	9.962661216384952e-31	1.0798663640184841e-29
ASPM	1q31.3	0.259658769614399	1.0353048219441425e-30	1.1215077669266543e-29
FCHO1	19p13.11	0.2595495323066863	1.0974023933170194e-30	1.1880630946354159e-29
CTRL	16q22.1	0.25953138616312427	1.1080697628624319e-30	1.1988929764990889e-29
CEP85L	6q22.31	0.25950964990245484	1.1209830692653987e-30	1.2121384589697347e-29
TMEM38B	9q31.2	0.2594872351885796	1.1344557644363215e-30	1.2259726028839672e-29
MCM3	6p12.2	0.2594688185189483	1.1456454671460877e-30	1.2373245123040702e-29
ADCY1	7p12.3	-0.2594545257837059	1.1544049101685515e-30	1.246039681280556e-29
ARFGEF3	6q23.3-q24.1	-0.2594198599994795	1.1759270822552382e-30	1.2685120221842947e-29
RRAS2	11p15.2	0.25941419656110437	1.1794808372410101e-30	1.2715859676954126e-29
GTF2E2	8p12	0.25936350185453044	1.211769457069064e-30	1.3056165188396874e-29
MPHOSPH9	12q24.31	0.2592446834619703	1.2909237331558101e-30	1.3900716024643781e-29
NMB	15q25.2	0.25907328605805957	1.41421915752667e-30	1.5219290552214904e-29
CD274	9p24.1	0.25906412386387295	1.4211293122236457e-30	1.5284546229978912e-29
SFXN2	10q24.32	-0.25898654869064974	1.4809949724101442e-30	1.5918932864156182e-29
DDX39A	19p13.12	0.25898166497852154	1.4848463874835758e-30	1.5950836445674248e-29
WWP1	8q21.3	-0.2589738511851072	1.4910292081763503e-30	1.6007732129160838e-29
LFNG	7p22.3	-0.2589336302759353	1.5232610798105889e-30	1.6344057385157227e-29
FLYWCH1	16p13.3	-0.25891473711266194	1.5386391284307982e-30	1.6499254976961613e-29
DCTN1	2p13.1	-0.25890796085205664	1.544192084690615e-30	1.6548973688630938e-29
ACVR1B	12q13.13	-0.25882816482207527	1.611097037995679e-30	1.725574751608895e-29
SLC44A4	6p21.33	-0.2587519636356244	1.6776688852866672e-30	1.7958117801130192e-29
ATAD2	8q24.13	0.25873453806245755	1.6932716530679915e-30	1.8114395444965514e-29
HMG20B	19p13.3	-0.25851529398431855	1.9023219730956104e-30	2.0338739011344306e-29
NSMAF	8q12.1	0.25839676841565334	2.025796076670154e-30	2.164605062278677e-29
SPG11	15q21.1	-0.25835329345045815	2.0730513860837054e-30	2.213788405079808e-29
ECE2	3q27.1	0.25835121899490415	2.0753333501127388e-30	2.2149154631404162e-29
CDC25B	20p13	0.2582468026465323	2.1934710656130162e-30	2.339616095855868e-29
FBXO28	1q42.11	0.25820270558545116	2.2453440010827425e-30	2.3935314032793484e-29
CHCHD5	2q14.1	-0.25816492683041675	2.2907508658923813e-30	2.4404943443235767e-29
CHCHD3	7q32.3-q33	0.25814204977621147	2.3186886286603477e-30	2.4688018429450802e-29
ZNF831	20q13.32	0.25812918635435905	2.3345457585526093e-30	2.4842208195605785e-29
STH	17q21.31	-0.2581156127917585	2.351394928572902e-30	2.5006766560759402e-29
ZNF784	19q13.42	-0.2580691739279011	2.4099578678652128e-30	2.561449039311949e-29
ARHGAP11B	15q13.2	0.2580381509450043	2.449883815824475e-30	2.6023530556563744e-29
NCDN	1p34.3	-0.25793306139131694	2.5900696808298245e-30	2.749645990383596e-29
CD8B	2p11.2	0.25792706409271804	2.5983055882031204e-30	2.756768643464862e-29
RNF8	6p21.2	0.25789702296161876	2.6399526721387288e-30	2.799310942658906e-29
SNRPC	6p21.31	0.25786156825417245	2.689957211019573e-30	2.850660053790578e-29
MAPK1IP1L	14q22.3	0.2578211823556293	2.7480617886785153e-30	2.9105278463317674e-29
B3GALNT2	1q42.3	0.2578036786945461	2.7736299441809786e-30	2.935885670106689e-29
FBXO7	22q12.3	0.257746198273716	2.8592643601659792e-30	3.0247566383056387e-29
TGFB3	14q24.3	-0.2576895491872614	2.9462246796214452e-30	3.114925366780097e-29
LMTK2	7q21.3	0.25766298787732844	2.9878964185494976e-30	3.1571347879559293e-29
E2F2	1p36.12	0.2576373527570331	3.0286692306909147e-30	3.1983455536734816e-29
TARP	7p14.1	0.25748121779808836	3.2891912781355536e-30	3.4714328521666764e-29
ICA1	7p21.3	-0.25746304429271305	3.320923419379412e-30	3.502875882427186e-29
TRPV1	17p13.2	-0.2573677027393508	3.4924371838149565e-30	3.6816363494063333e-29
CASP10	2q33.1	0.25733718091857555	3.549178692484014e-30	3.739268893166646e-29
OSBPL3	7p15.3	0.2573226961444865	3.57642552573545e-30	3.765777967564476e-29
LAT	16q13	0.2573090681920266	3.602249974608173e-30	3.790759326426246e-29
TSPAN15	10q22.1	-0.2572632370026784	3.690462552913211e-30	3.881326312201909e-29
SLC31A2	9q32	0.25721977832637033	3.7760862436858974e-30	3.969066669876597e-29
SNX1	15q22.31	-0.2570923864145381	4.038595004419461e-30	4.2425217329730444e-29
SMIM7	19p13.11	-0.2569711001979699	4.3053118667900446e-30	4.5200768424706177e-29
TMEM181	6q25.3	-0.25675248536241657	4.830918667840245e-30	5.068955799178336e-29
NEBL	10p12.31	-0.2567141957699738	4.929314283139461e-30	5.169196128044853e-29
NPSR1	7p14.3	0.2566781389719895	5.023788069567244e-30	5.265209806166296e-29
CRYGS	3q27.3	-0.2565526785933118	5.366722125222821e-30	5.621361260862743e-29
SLC25A12	2q31.1	-0.25655027243364964	5.373521071537779e-30	5.625219913613288e-29
PHF23	17p13.1	-0.25648664636439805	5.556437736547843e-30	5.813334452293219e-29
AHI1	6q23.3	-0.256478353261564	5.58072970970794e-30	5.835368679670294e-29
ADSL	22q13.1	0.2563917974426308	5.840638348767169e-30	6.103602274423468e-29
NCAPG2	7q36.3	0.2563867305328084	5.856219736051092e-30	6.116345632944512e-29
ART3	4q21.1	0.25627010522202215	6.2264726949436994e-30	6.499285776028516e-29
MAP3K8	10p11.23	0.2562474946627394	6.300896406493319e-30	6.573170843931621e-29
ACP1	2p25.3	0.2562427213295209	6.316720469676562e-30	6.585874032414512e-29
SNTB1	8q24.12	0.25618550058639133	6.509508384450613e-30	6.782960323508897e-29
QPCT	2p22.2	0.2560445922489519	7.009490163505004e-30	7.299733181809305e-29
ASB1	2q37.3	-0.2559147654223305	7.503771588862436e-30	7.809977368972788e-29
SNRPB	20p13	0.2559005990484835	7.559754923759999e-30	7.86371281182362e-29
SPIN3	Xp11.21	-0.2558608364105784	7.719113177978436e-30	8.024855830048049e-29
MSANTD3	9q31.1	0.2557317467019429	8.25978713591887e-30	8.582004378620423e-29
ZEB2	2q22.3	0.2556447909771272	8.644989486165559e-30	8.977068438250585e-29
FAM20A	17q24.2	0.25557383861662897	8.972454889425289e-30	9.311758068577119e-29
C14ORF28	14q21.2	-0.25556019863990453	9.036802507305381e-30	9.373152192815656e-29
ARHGEF16	1p36.32	-0.25553995801559737	9.133133437547966e-30	9.467630517522454e-29
GORASP1	3p22.2	-0.2555268207282541	9.196201768183249e-30	9.527539387828635e-29
FYN	6q21	0.25550870160386496	9.283895585973697e-30	9.612877665797764e-29
CDH6	5p13.3	-0.25549502056909906	9.350658685692015e-30	9.676458140184895e-29
RSAD1	17q21.33	-0.2554609332473476	9.519081931300684e-30	9.845107761479253e-29
ZBTB7C	18q21.1	-0.25544262618636826	9.610773983486926e-30	9.934250520538461e-29
TPI1	12p13.31	0.2554134126365645	9.758908975914115e-30	1.008160058850441e-28
LYPD6	2q23.2	-0.2553927909114016	9.864837852458641e-30	1.0185205371051924e-28
DEGS1	1q42.11	0.25531282161680136	1.0286514530257228e-29	1.0614507393564858e-28
DACT3	19q13.32	-0.25529491662025716	1.038334914761668e-29	1.0708310617227986e-28
TMEM248	7q11.21	0.2552460214172809	1.0652415238923834e-29	1.0979527076740102e-28
RORC	1q21	-0.25521566786729566	1.0822914516847637e-29	1.114889847947716e-28
PLK1	16p12.2	0.25521118166184786	1.0848342510066255e-29	1.1168721154320207e-28
ZDHHC1	16q22.1	-0.25520494817450984	1.0883772535746816e-29	1.1198812789203191e-28
CD226	18q22.2	0.2551905985743301	1.0965769769052585e-29	1.127675800054394e-28
RHOT2	16p13.3	-0.2551512817726417	1.1193587655047545e-29	1.1504485251841123e-28
TLR9	3p21.2	0.25514934131526595	1.1204952201229874e-29	1.150455630086517e-28
SLC25A5	Xq24	0.25514909449317363	1.1206398567516797e-29	1.150455630086517e-28
ARHGAP31	3q13.32-q13.33	0.25513344888768386	1.1298459902411902e-29	1.1592476643054211e-28
TFAP2A	6p24.3	-0.25512837477131234	1.132847758484487e-29	1.1616675083880106e-28
SRPK1	6p21.31	0.2551086972942281	1.1445636303420776e-29	1.173015325579866e-28
JMJD7-PLA2G4B	15q15.1	-0.255039805245034	1.1865362299306575e-29	1.215341533754272e-28
IPO11	5q12.1	-0.2550164662472421	1.2010988448111384e-29	1.2295602573469124e-28
CYSRT1	9q34.3	-0.25490943035009533	1.2701879029443898e-29	1.299549753618685e-28
VPS26C	21q22.13	0.25489435631194757	1.280229241169192e-29	1.309081519650808e-28
CCER2	19q13.2	-0.2548165218587604	1.3333434548442022e-29	1.3626211719058632e-28
TPSG1	16p13.3	-0.2546948169717298	1.420806090603404e-29	1.4511830534002413e-28
ADAM8	10q26.3	0.2546736645654859	1.4365771241233804e-29	1.4664618263097796e-28
SORD	15q21.1	-0.2546443029240616	1.458756965854768e-29	1.4882617677630168e-28
TCEA3	1p36.12	-0.2546022458021131	1.4911197229444534e-29	1.5204200992055866e-28
CAMK2D	4q26	0.2545332156406854	1.5457881674765363e-29	1.5752732916642943e-28
RENBP	Xq28	0.25452522971798497	1.552239495339674e-29	1.5809554882596634e-28
PLEKHB2	2q21.1	0.2545029453250658	1.5703831921224634e-29	1.5985332403239822e-28
SPATA7	14q31.3	-0.25447366512439745	1.5945428132896582e-29	1.6222114998526563e-28
LTV1	6q24.2	0.2544388195784293	1.6237751670420183e-29	1.6505537912039058e-28
SYT9	11p15.4	-0.2544382826292137	1.6242297524473036e-29	1.6505537912039058e-28
MAN2B1	19p13.13	0.2543546412483192	1.6966040726490813e-29	1.7231314029188475e-28
NOLC1	10q24.32	0.2543482542446637	1.7022603311793178e-29	1.727904275460153e-28
C14ORF93	14q11.2	-0.25430672688171113	1.7394952280055278e-29	1.7647081363665068e-28
STK10	5q35.1	0.2542353669418913	1.8053745719727373e-29	1.830513982070954e-28
ATL3	11q13.1	0.2542152297859566	1.824408640365899e-29	1.848775040837677e-28
TTLL1	22q13.2	-0.2541696886440983	1.868192064188953e-29	1.8920814523344987e-28
ACMSD	2q21.3	-0.25411965253464475	1.9174988028056498e-29	1.9409301222569743e-28
ORC1	1p32.3	0.25409714092835306	1.9401010315547273e-29	1.9627083713061774e-28
TMOD1	9q22.33	0.25409152946284047	1.9457760941451677e-29	1.967347408066822e-28
TEX11	Xp11	0.2540481102258047	1.9902474082179196e-29	2.0111856573922323e-28
SNX33	15q24.2	-0.2539962391537792	2.0446981372590747e-29	2.065053633256397e-28
QTRT1	19p13.3	-0.2539747798542362	2.0676542400576495e-29	2.0870710043019026e-28
ATR	3q23	0.25394890925949004	2.095669290948303e-29	2.1141673774270646e-28
HYI	1p34.2	-0.2539201957589856	2.1272037301116322e-29	2.144781963057278e-28
CENPM	22q13.2	0.25387742383145245	2.1750521468962132e-29	2.1918019904381596e-28
FSCN2	17q25.3	-0.25387246976490513	2.1806626996901368e-29	2.1962301746237866e-28
TTC36	11q23.3	-0.25383685817537827	2.2214178613125872e-29	2.2360291939566723e-28
MUC1	1q22	-0.25383454419185764	2.224092044000158e-29	2.237473767718933e-28
SLC6A13	12p13.33	-0.25382491859192474	2.2352502797858015e-29	2.247447079753452e-28
PAF1	19q13.2	-0.25370541500659277	2.3784916618942626e-29	2.3901392560092707e-28
SLC48A1	12q13.11	-0.2536463009735207	2.452675774143195e-29	2.4633158581467084e-28
TPK1	7q35	0.2536430363913334	2.4568387942921728e-29	2.466125344487385e-28
DHX9	1q25.3	0.25359159832072636	2.523365484021386e-29	2.5314963283587883e-28
RPH3AL	17p13.3	-0.25350831348806735	2.634887704412659e-29	2.641910170254514e-28
UBXN10	1p36.12	-0.25348464348368843	2.6674653187021145e-29	2.6730903843020415e-28
KLHL36	16q24.1	0.25347743146345925	2.677470547416041e-29	2.6816285715606693e-28
ERLIN2	8p11.23	-0.2534579836303476	2.70463633666326e-29	2.7073349760235674e-28
TTLL5	14q24.3	-0.253380478064026	2.81564186995604e-29	2.816889799870702e-28
COA6	1q42.2	0.2531958745098102	3.098560826348174e-29	3.0982176856143596e-28
NCAPD2	12p13.31	0.2531471214527016	3.177870199606545e-29	3.175759826480077e-28
TMEM176A	7q36.1	0.2531360023910057	3.1962381976350045e-29	3.1923489697396526e-28
COA3	17q21.2	-0.2531272274410962	3.21080814797567e-29	3.2051284431257405e-28
BNIPL	1q21.3	-0.25310711103463435	3.2444584660981646e-29	3.2369298884420252e-28
POLR2L	11p15.5	-0.2529759663230909	3.472568214421701e-29	3.4625972841538973e-28
ETNK2	1q32.1	-0.25296022841722343	3.5009892982734243e-29	3.4890101958179636e-28
TBXAS1	7q34	0.2529087454466325	3.595583289902994e-29	3.581304084339121e-28
ABAT	16p13.2	-0.2528906443260309	3.629440536075664e-29	3.6130340242808347e-28
TESMIN	11q13.3	-0.25287385824282105	3.661120455980548e-29	3.6425627104185526e-28
UHRF1	19p13.3	0.2528602102196582	3.6870799446637874e-29	3.6663705749305436e-28
SLCO5A1	8q13.3	0.252776387247584	3.850567284528987e-29	3.8268323623568767e-28
TLE4	9q21.31	0.25269459674949535	4.0170132162649544e-29	3.99005636189838e-28
SELENON	1p36.11	-0.252689445497379	4.027731742010383e-29	3.9985035622442822e-28
SHANK2	11q13.3-q13.4	-0.2526344316629621	4.1439858348365407e-29	4.1116536376636395e-28
CFAP53	18q21.1	-0.2526120362604586	4.1922586021089604e-29	4.15726555941151e-28
LPP	3q27.3-q28	-0.25249453997032983	4.454802648599432e-29	4.415193536136583e-28
ARPC5L	9q33.3	0.25247643926545554	4.496672293252826e-29	4.454246202499152e-28
FIZ1	19q13.42	-0.25242605472532015	4.615284887078115e-29	4.569233250595209e-28
F7	13q34	-0.25241125570513795	4.6507096079135394e-29	4.601781594504257e-28
XPOT	12q14.2	0.25237884540222405	4.7292352114894726e-29	4.676918370705197e-28
GOSR2	17q21.32	0.25228258042286694	4.970305723431949e-29	4.91263167781796e-28
NSMCE1	16p12.1	-0.25227188781682647	4.997823100273966e-29	4.937127436802367e-28
COG2	1q42.2	-0.2522174899413153	5.140171843849341e-29	5.0749711949825805e-28
MIDN	19p13.3	-0.25217765332595077	5.246959253759236e-29	5.177573235212256e-28
CORO6	17q11.2	-0.25213331046404364	5.36841447436922e-29	5.294529141352232e-28
TMEM101	17q21.31	-0.2521207938635385	5.403199068324578e-29	5.32592624322081e-28
ELP2	18q12.2	-0.25203722714408755	5.641232569628967e-29	5.55752197175995e-28
SH2B1	16p11.2	-0.25201410175699773	5.708920505935692e-29	5.6211388493013485e-28
PSMD14	2q24.2	0.2518579819954756	6.18742935381498e-29	6.0889699875308405e-28
MYOM1	18p11.31	-0.2516635623526495	6.839245735630306e-29	6.726748338453816e-28
WDR13	Xp11.23	-0.25163451993040303	6.942289315935001e-29	6.8243799927683325e-28
CKAP2L	2q14.1	0.25159839825070207	7.072600222728802e-29	6.948695039283825e-28
PHACTR1	6p24.1	0.25159290244446014	7.092638042906419e-29	6.964592592648401e-28
HLA-A	6p22.1	0.25158694871465426	7.114408974200349e-29	6.982173763919016e-28
CARD10	22q13.1	-0.2515389315676534	7.292431628016304e-29	7.153000018398611e-28
TCP1	6q25.3	0.2514554694056066	7.612436262640317e-29	7.46283246638213e-28
RANBP1	22q11.21	0.2514055407521308	7.810483567279823e-29	7.652833003686329e-28
LINC01089	12q24.31	-0.2513679759855006	7.96284758068514e-29	7.797890542950774e-28
DYNC2H1	11q22.3	-0.2513598187359791	7.99632106937826e-29	7.826426334462473e-28
DOCK6	19p13.2	-0.2513215371112684	8.155283586099278e-29	7.977687486336986e-28
ISY1	3q21.3	0.2512058361976221	8.655016704744124e-29	8.461954068991303e-28
MEG3	14q32.2	-0.2511139929860124	9.073217770284893e-29	8.866026325530552e-28
CCDC167	6p21.2	0.2510752714803713	9.255479884548244e-29	9.039235032729701e-28
CBLL1	7q22.3	0.25103278860638467	9.459624171934033e-29	9.233615853880258e-28
CNTD1	17q21.2-q21.31	-0.2509262594061041	9.991372898465645e-29	9.74739123719571e-28
LRRC29	16q22.1	-0.2508050222234125	1.0632660944354229e-28	1.0367418538506948e-27
OPTN	10p13	0.25062700307520025	1.1648922129672855e-28	1.135219837116203e-27
PTEN	10q23.31	-0.2506132939009798	1.1731063521061429e-28	1.1426081179251742e-27
APPBP2	17q23.2	-0.25059875708012463	1.1818791193610028e-28	1.1505322446049052e-27
E2F5	8q21.2	0.250572669303097	1.1977861113943483e-28	1.1653890948038332e-27
CXCL16	17p13.2	0.2505386534148072	1.2188464236993688e-28	1.1852411803534304e-27
TMEM219	16p11.2	-0.2505264261537357	1.2265060538121094e-28	1.1920477028923073e-27
PLEKHG3	14q23.3	-0.25049872362966985	1.2440369592964725e-28	1.2084356864430177e-27
C22ORF23	22q13.1	-0.25047847437493476	1.2570081573428918e-28	1.220379209962255e-27
TSPO	22q13.2	0.25029535274189046	1.3805696824140967e-28	1.3396199529840817e-27
BAP1	3p21.1	-0.250149958739752	1.4871866573324872e-28	1.4422994982873283e-27
ABHD14A	3p21.2	-0.25012241813328806	1.5082827152382937e-28	1.4619736592470805e-27
BBS5	2q31.1	-0.2500219926480042	1.5877521922276486e-28	1.53768967011343e-27
ACY1	3p21.2	-0.2500215639938992	1.588100141079603e-28	1.53768967011343e-27
AIDA	1q41	0.2500061928376597	1.6006273551987213e-28	1.5489886806097809e-27
PPP3R1	2p14	0.24999311740258376	1.6113606643258124e-28	1.558540486148662e-27
CCNC	6q16.2	0.24998868503777716	1.6150152527920469e-28	1.5612390489785215e-27
COG5	7q22.3	0.24995641282793382	1.6418732941746613e-28	1.5863535551742125e-27
TMPRSS6	22q12.3	-0.249917531077421	1.6748206411062926e-28	1.6173214511816808e-27
TMC5	16p12.3	-0.24990972630163064	1.6815127525868524e-28	1.622915942608946e-27
SFXN5	2p13.2	-0.24990508900612907	1.6855014919838713e-28	1.6258966849489714e-27
DDX47	12p13.1	0.24987439732735517	1.7121382227173095e-28	1.6507096650202442e-27
ADGRB2	1p35.2	-0.24981926777625474	1.7610362001811202e-28	1.6969472626932054e-27
TRDV2	14q11.2	0.24980144541289556	1.7771381788596379e-28	1.711549932471858e-27
KDM2B	12q24.31	0.2497827948241768	1.794144713283286e-28	1.727007741602856e-27
ADTRP	6p24.1	0.24977342682502188	1.802747686349549e-28	1.7343642898295235e-27
SRSF12	6q15	0.2497598504796837	1.8152879538829504e-28	1.745498928179889e-27
HRC	19q13.33	-0.2497560794014621	1.8187865613121983e-28	1.7479322897379287e-27
RRP36	6p21.1	0.24972965113625525	1.8434935765803565e-28	1.7707344152068126e-27
POTEKP	2q21.1	0.2497158881157722	1.856491667990035e-28	1.782271480093783e-27
XBP1	22q12.1	-0.24971461790587382	1.8576958505400515e-28	1.782479897399163e-27
ACLY	17q21.2	-0.24970130277372168	1.8703655328450756e-28	1.793683525869165e-27
UCN	2p23.3	-0.24969225896644398	1.8790197491302433e-28	1.8010264665495717e-27
ME3	11q14.2	-0.24968672438576503	1.884335475724261e-28	1.8051633963198253e-27
SOS1	2p22.1	0.24967388494052947	1.8967246806045117e-28	1.8160686257877134e-27
ZNF76	6p21.31	-0.24966286052089312	1.90742691282793e-28	1.8253479168970197e-27
FBRSL1	12q24.33	-0.249633153941904	1.9365641991442608e-28	1.8522498044569415e-27
TRAK2	2q33.1	-0.2496271025516459	1.942553490524733e-28	1.8569947555265022e-27
KIAA0753	17p13.1	-0.24959925881388242	1.9703489587609424e-28	1.8825693913918042e-27
TMEM131L	4q31.3	0.24958004639790615	1.9897575674084913e-28	1.9001079932449783e-27
TLE2	19p13.3	-0.24956283664705997	2.0073038963027247e-28	1.915850621534598e-27
SLC7A6OS	16q22.1	0.2495106858527565	2.0614166250722056e-28	1.9664586062099254e-27
SPAG9	17q21.33	0.24947466588386208	2.0996334536784055e-28	2.0018574924247437e-27
HENMT1	1p13.3	0.2494627941822988	2.1123824408765334e-28	2.0129499798073057e-27
FARP2	2q37.3	-0.24944139207742907	2.1355602578988797e-28	2.033963456600104e-27
WDR76	15q15.3	0.24937004636026044	2.214661442078965e-28	2.1081895793917737e-27
NDC1	1p32.3	0.24932604094827454	2.264891302184783e-28	2.154868658316797e-27
ACACB	12q24.11	-0.24931558938216858	2.2769862011342783e-28	2.1652352195936176e-27
RBFA	18q23	-0.2491451496220611	2.4835055042765044e-28	2.3603759155907957e-27
MLEC	12q24.31	-0.24903654947180626	2.62466977705674e-28	2.4932291864329623e-27
KCNK5	6p21.2	0.24900829353692028	2.662684040584647e-28	2.52800990561922e-27
LGALS2	22q13.1	0.24896900866045116	2.716444520803382e-28	2.5776960145384903e-27
DIPK2A	3q24	0.24896124657889637	2.7271933549422386e-28	2.5865366388417516e-27
YIPF4	2p22.3	0.24894138479008726	2.754890047814704e-28	2.611433306217214e-27
HEXIM2	17q21.31	-0.24891370361073478	2.793956272922994e-28	2.6470756755741565e-27
RHOB	2p24.1	-0.2488870451711918	2.8320980069146936e-28	2.6818052338157072e-27
PAFAH1B3	19q13.1	-0.24885327303485336	2.8811595585306144e-28	2.726833297062151e-27
SUSD1	9q31.3-q32	0.24883938549408863	2.90157788930424e-28	2.7447194093795687e-27
SLC7A2	8p22	-0.24879120750623002	2.9735303424705488e-28	2.8113094724781764e-27
SRD5A1	5p15.31	0.2487263449367607	3.0732012051929054e-28	2.904022363337179e-27
CCDC96	4p16.1	-0.2486426553122364	3.2067093229847406e-28	3.0285960750239774e-27
IL6ST	5q11.2	-0.24853320194129783	3.3900278582623996e-28	3.200058706978694e-27
ITPK1	14q32.12	-0.24850247464239258	3.4433335098179645e-28	3.248679024048736e-27
RAB11FIP5	2p13.2	-0.24847901235610448	3.484594442402089e-28	3.285890675764852e-27
GYPC	2q14.3	0.24840808348520865	3.612333893234213e-28	3.404568133821681e-27
GPX7	1p32.3	0.24840094599372597	3.625442383341998e-28	3.415140248220647e-27
PSMC1	14q32.11	0.24838908965197715	3.6473216503248573e-28	3.433959038663518e-27
ZSWIM5	1p34.1	-0.2483762545344832	3.671154654301656e-28	3.454596703875941e-27
PRKCQ	10p15.1	0.24831080934466673	3.7950982272431232e-28	3.569368947268559e-27
BPIFB1	20q11.21	-0.2482861757871855	3.84281729888723e-28	3.6123682864812906e-27
FUCA2	6q24.2	0.24819752576079385	4.0195197468449915e-28	3.776508199194946e-27
NOL7	6p23	0.2481657474304696	4.084803656981439e-28	3.8358494247410726e-27
NEURL4	17p13.1	-0.2481541451640413	4.108899782688334e-28	3.856471532005506e-27
GP2	16p12.3	-0.2481526282618767	4.112060551280413e-28	3.8574332174037244e-27
POLR3H	22q13.2	-0.24803003518473993	4.375637684753427e-28	4.102557908166011e-27
ABCA2	9q34.3	-0.24801813268848055	4.40210316415891e-28	4.125229835930545e-27
CHST15	10q26.13	-0.24801645508754264	4.40584608340816e-28	4.1265958804037636e-27
SIGLEC7	19q13.41	0.24780993279128707	4.891555812089785e-28	4.5791454045991365e-27
FEM1C	5q22.3	-0.24777146182948037	4.987727974299836e-28	4.6667560497360854e-27
USB1	16q21	0.24774845082387834	5.046145595214472e-28	4.718969298725165e-27
SLC35G1	10q23.33	0.24773797717165738	5.072958944283485e-28	4.741588644713829e-27
PGRMC2	4q28.2	-0.24769716296926242	5.1788004574981705e-28	4.838012346689186e-27
STAM	10p12.33	0.2476692059823184	5.252560075135247e-28	4.904381067052341e-27
ASMTL	Xp22.3 and Yp11.3	-0.24755362658619093	5.568707234886774e-28	5.19688450891914e-27
NOP10	15q14	0.24753264000098749	5.628102647741753e-28	5.2496011163698646e-27
SPATA20	17q21.33	-0.2475263978327264	5.645889829267124e-28	5.263473336959511e-27
LXN	3q25.32	0.24751686417879248	5.673163746992076e-28	5.286170843301492e-27
ZNF467	7q36.1	-0.24746393958113083	5.826962244514598e-28	5.426677886098226e-27
TIMM29	19p13.2	0.24743901481373656	5.90081775604075e-28	5.492627166937312e-27
AKR7A2	1p36.13	-0.24736160754610498	6.13615206849641e-28	5.708739518439369e-27
CIAO2B	16q22.1	0.2472899398701383	6.36231879844848e-28	5.916104678804462e-27
GAS8	16q24.3	-0.24727445423978187	6.412262882857118e-28	5.9594772588077115e-27
BCDIN3D	12q13.12	-0.2472436217425657	6.5128633776348205e-28	6.049860435870863e-27
CHD9	16q12.2	-0.24720046200151505	6.6563176332163805e-28	6.179937471497244e-27
SLC25A29	14q32.2	-0.24712196522429383	6.925297933900017e-28	6.426363313996223e-27
LYRM1	16p12.3	-0.24702810031803163	7.261112861303744e-28	6.73452367999091e-27
OSBPL5	11p15.4	-0.24698624643621492	7.416006279168141e-28	6.874653048727838e-27
GRP	18q21.32	-0.24692414985747305	7.6518666169684265e-28	7.08965661206854e-27
ARMCX5	Xq22.1	-0.24687536602165408	7.8423627910361805e-28	7.262430116950325e-27
TMEM241	18q11.2	-0.24684863013957284	7.948749885184076e-28	7.357177110540955e-27
P2RY14	3q25.1	0.24683925977634694	7.986373798824359e-28	7.388214039916511e-27
IGFALS	16p13.3	-0.24683534299035298	8.002152746789703e-28	7.399020701563157e-27
KCNMA1	10q22.3	-0.24675859114350981	8.317661066928356e-28	7.686812873418232e-27
ANO1	11q13.3	-0.24670535454579834	8.543714362973878e-28	7.891682555835412e-27
AAAS	12q13.13	-0.24666809921585575	8.705518786832702e-28	8.03702751802786e-27
FAH	15q25.1	-0.24664904678418004	8.789435729969935e-28	8.1103541344812e-27
GINS3	16q21	0.24660721120890164	8.97652482707989e-28	8.278758188325264e-27
NEURL3	2q11.2	0.24660137431799434	9.002939265755065e-28	8.298880921950228e-27
ADAMTSL4	1q21.2	0.24657775507188862	9.110615315156141e-28	8.393851600055592e-27
PITPNB	22q12.1	0.24656841434207763	9.153549382818564e-28	8.429107330695442e-27
POP1	8q22.2	0.2465561249822569	9.210342225754832e-28	8.477082564356818e-27
ARSB	5q14.1	0.24654593385890167	9.257703242954425e-28	8.516332407604229e-27
GRTP1	13q34	-0.2465382968106867	9.293352882524785e-28	8.54477425420736e-27
ZCCHC24	10q22.3	-0.24653542518645707	9.306792753032364e-28	8.55277677019127e-27
PIF1	15q22.31	0.2464859974421933	9.54116853212895e-28	8.763704036275919e-27
DALRD3	3p21.31	-0.2464596503066404	9.668481358363395e-28	8.876127929299756e-27
ZNF319	16q21	0.2463481592839483	1.0226118716785196e-27	9.383295314416009e-27
COA5	2q11.2	-0.24632611469547977	1.0340094202074222e-27	9.483058461201437e-27
TMEM222	1p36.11	-0.2463073729673986	1.0437982626570117e-27	9.567974125411329e-27
HS3ST1	4p15.33	0.24630262358884805	1.0462934229413524e-27	9.585980026116156e-27
TM6SF1	15q25.2	0.24627195643721914	1.0625478070036095e-27	9.729963640401207e-27
SLC30A6	2p22.3	0.2462372014657794	1.081271507788464e-27	9.896401869054275e-27
PRKAB1	12q24.23	-0.24622204292133906	1.089539997117552e-27	9.967027997947697e-27
NUP37	12q23.2	0.24612811219808645	1.1421914837737421e-27	1.0443389272904423e-26
AGFG1	2q36.3	0.24595957608884345	1.2430591449536947e-27	1.1359899817598086e-26
IL20RA	6q23.3	-0.24594449366102764	1.2525050093593259e-27	1.1440432705619983e-26
GTF3C6	6q21	0.24593669812210955	1.2574150694449027e-27	1.1479474885761401e-26
MAT2A	2p11.2	-0.24591795597061344	1.2692981065716133e-27	1.1582104703623139e-26
RBM25	14q24.2	-0.24591215363595317	1.272999455378539e-27	1.1610012204659422e-26
DHRS12	13q14.3	-0.24574787952210572	1.3823469372650877e-27	1.2600919229244298e-26
XPNPEP1	10q25.1	0.2456889330480266	1.4238120986990996e-27	1.2972350594504712e-26
RPGR	Xp11.4	-0.24568483476034406	1.4267403897725455e-27	1.2992475016899964e-26
NALT1	9q34.3	-0.24567422377600975	1.4343498642921036e-27	1.3055186416021575e-26
FAM3C	7q31.31	0.24562759962748218	1.468264938478278e-27	1.3357142699768637e-26
HNRNPD	4q21.22	0.24554309729398566	1.5317707675328102e-27	1.392785323268252e-26
WDR83OS	19p13.13	-0.24552927690223006	1.5424130590005404e-27	1.401756166050919e-26
PSMA1	11p15.2	0.2455238779178168	1.5465903814888846e-27	1.404845528618022e-26
ENTPD5	14q24.3	-0.24551087066319394	1.55670050122418e-27	1.413318132282868e-26
LCA5L	21q22.2	-0.24550880933131974	1.5583087088214576e-27	1.414067269542607e-26
ING3	7q31.31	0.24547347726401147	1.5861314024622078e-27	1.438591705959947e-26
TIPIN	15q22.31	0.2454100898228718	1.6372859638524172e-27	1.484242466628863e-26
FAS	10q23.31	0.24533101561271164	1.7033970658128445e-27	1.543399107599014e-26
HSF4	16q22.1	-0.24531975969906297	1.7130203352963832e-27	1.5513400809820504e-26
DNAAF3	19q13.42	-0.2452680849515966	1.757895751598074e-27	1.591182029190878e-26
TMEM163	2q21.3	0.24510921748250333	1.903284468862694e-27	1.7219193857075416e-26
JAK2	9p24.1	0.2450775538312312	1.9336550018651565e-27	1.7485198810055583e-26
ENTPD1	10q24.1	0.24499783759838947	2.0122586657979124e-27	1.8186870363853203e-26
PDE3B	11p15.2	0.24496723044579502	2.0432727894075576e-27	1.8457938985053362e-26
[truncated: 16,059 more rows]
